# Supplementary material for: Nucleotide sequence as key determinant driving insertions at influenza A virus hemagglutinin cleavage sites
Source: Npj Viruses. 2024 May 13;2:17. doi: 10.1038/s44298-024-00029-1 (PMC11721075; doi:10.1038/s44298-024-00029-1)
Supplement: Supplementary file 2 — Supplementary Table 1 [file 44298_2024_29_MOESM2_ESM.xlsx]

## Sheet: Supplementary Table 1a
HA template	sample	nucleotide	amino acid	indel type	indel pattern
H5RETR	H5RETR	CCUCAAAGAGAAACAAGAGGA	PQRETR*G
H5RETR	HASND ∆1040	CCUXAAAGAGAAACAAGAGGA
H5RETR	result 1	NEG		NA
H5RETR	result 2	NEG		NA
H5RETR	result 3	...X--...............	.-......	del	3
H5RETR	H5RETR	CCUCAAAGAGAAACAAGAGGA	PQRETR*G
H5RETR	HASND ∆1041	CCUCXAAGAGAAACAAGAGGA
H5RETR	result 1	NEG		NA
H5RETR	result 2	NEG		NA
H5RETR	result 3	NEG		NA
H5RETR	H5RETR	CCUCAAAGAGAAACAAGAGGA	PQRETR*G
H5RETR	HASND ∆1044	CCUCAAAXAGAAACAAGAGGA
H5RETR	result 1	NEG		NA
H5RETR	result 2	NEG		NA
H5RETR	result 3	NEG		NA
H5RETR	H5RETR	CCUCAAAGAGAAACAAGAGGA	PQRETR*G
H5RETR	HASND ∆1045	CCUCAAAGXGAAACAAGAGGA
H5RETR	result 1	NEG		NA
H5RETR	result 2	NEG		NA
H5RETR	result 3	NEG		NA
H5RETR	H5RETR	CCUCAAAGAGAAACAAGAGGA	PQRETR*G
H5RETR	HASND ∆1046	CCUCAAAGAXAAACAAGAGGA
H5RETR	result 1	.........A...........	...K....	ins	2
H5RETR	result 2	NEG		NA
H5RETR	result 3	NEG		NA
H5RETR	H5RETR	CCUCAAAGAGAAACAAGAGGA	PQRETR*G
H5RETR	HASND ∆1047	CCUCAAAGAGXAACAAGAGGA
H5RETR	result 1	NEG		NA
H5RETR	result 2	NEG		NA
H5RETR	result 3	NEG		NA
H5RETR	H5RETR	CCUCAAAGAG---AAACAAGAGGA	PQRE-TR*G
H5RETR	HASND ∆1050	CCUCAAAGAG---AAAXAAGAGGA
H5RETR	result 1	NEG		NA
H5RETR	result 2	..........AGA...A.......	....KK...	ins
H5RETR	result 3	..........---...A.......	....-K...	ins	2
H5RETR	H5RETR	CCUCAAAGAGAAACAAGAGGA	PQRETR*G
H5RETR	HASND ∆1051	CCUCAAAGAGAAACXAGAGGA
H5RETR	result 1	NEG		NA
H5RETR	result 2	NEG		NA
H5RETR	result 3	NEG		NA
H5RETR	H5RETR	CCUCAAAGAGAAACAAGAGGA	PQRETR*G
H5RETR	HASND ∆1053	CCUCAAAGAGAAACAAXAGGA
H5RETR	result 1	NEG		NA
H5RETR	result 2	NEG		NA
H5RETR	result 3	NEG		NA
H5RETR	H5RETR	CCUCAAAGAGAAACAAGAGGA	PQRETR*G
H5RETR	HASND ∆1054	CCUCAAAGAGAAACAAGXGGA
H5RETR	result 1	NEG		NA
H5RETR	result 2	NEG		NA
H5RETR	result 3	NEG		NA
H5MBCS	H5MBCS	CCUCAAAGAGAGAGCAGAAGAAAA-------AAGAGAGGA	PQ--RESRRKKR*G
H5MBCS	HASND ∆1040	CCUXAAAGAGAGAGCAGAAGAAAA-------AAGAGAGGA
H5MBCS	result 1	...X--..................-------.........	.---..........	del	3
H5MBCS	result 2	...X...--...............-------.........	.---K.........	del
H5MBCS	result 3	...X....................AAGAAAA.........	.KERA.EK......	ins	1
H5MBCS	H5MBCS	CCUCAAAGAGAGAGCAGAAGAAAAAA-GAGAGGA	PQRESRRKKR*G
H5MBCS	HASND ∆1041	CCUCXAAGAGAGAGCAGAAGAAAAAA-GAGAGGA
H5MBCS	result 1	....X..--.................-.......	..-.........	del
H5MBCS	result 2	....X.....................A.......	..ERAEE.....	ins	2
H5MBCS	result 3	....X..--.................-.......	..-.........	del
H5MBCS	H5MBCS	CCUCAAAGAGAGAGCAGAAGAAAAAAGAGAGGA	PQRESRRKKR*G
H5MBCS	HASND ∆1044	CCUCAAAXAGAGAGCAGAAGAAAAAAGAGAGGA
H5MBCS	result 1	NEG		NA
H5MBCS	result 2	.......A.........................	..K.........	ins	4
H5MBCS	result 3	.......A.........................	..K.........	ins	4
H5MBCS	H5MBCS	CCUCAAAGAGAGAGCAGAAGAAAA-------AAGAGAGGA	PQR--ESRRKKR*G
H5MBCS	HASND ∆1045	CCUCAAAGXGAGAGCAGAAGAAAA-------AAGAGAGGA
H5MBCS	result 1	NEG		NA
H5MBCS	result 2	........X...............AAGAAAA.........	...RA.EK......	ins	1
H5MBCS	result 3	........X...............AAGAAAA.........	...RA.EK......	ins	1
H5MBCS	H5MBCS	CCUCAAAGAGAGAGCAGAAGAAAA-------AAGAGAGGA	PQRES--RRKKR*G
H5MBCS	HASND ∆1046	CCUCAAAGAXAGAGCAGAAGAAAA-------AAGAGAGGA
H5MBCS	result 1	.........X..............AAGAAAA.........	...RAEEK......	ins	1
H5MBCS	result 2	--.......X..............-------.........	-SKK.--.......	del
H5MBCS	result 3	.........X..............AAGAAAA.........	...RAEEK......	ins	1
H5MBCS	H5MBCS	CCUCAAAGAGAGAGCAGAAGAAAA-------AA----GAGAGGA	PQRESRRKK--R*G
H5MBCS	HASND ∆1047	CCUCAAAGAGXGAGCAGAAGAAAA-------AA----GAGAGGA
H5MBCS	result 1	..........X.............-------..AAAA.......	...GAEE..K....	ins
H5MBCS	result 2	..........X.............AAGAAAA..----.......	.........KK...	ins	1
H5MBCS	result 3	..........X.............AAGAAAA..----.......	.........KK...	ins	1
H5MBCS	H5MBCS	CC-UCAAAGAGAGAGCAGAAGAAAAAA-GAGAGGA	PQRESRRKKR*G
H5MBCS	HASND ∆1048	CC-UCAAAGAGAXAGCAGAAGAAAAAA-GAGAGGA
H5MBCS	result 1	..-.........X..............A.......	....AEE.....	ins	2
H5MBCS	result 2	..C.........X......................	.SKR........	ins
H5MBCS	result 3	..-.........X..............A.......	....AEE.....	ins	2
H5MBCS	H5MBCS	CCUCAAAGAGAGAGCAGAAGAAAA-------AA-GAGAGGA	PQRES--RRKKR*G
H5MBCS	HASND ∆1049	CCUCAAAGAGAGXGCAGAAGAAAA-------AA-GAGAGGA
H5MBCS	result 1	............X...........-------..A.........	....A--E......	ins	2
H5MBCS	result 2	............X...........-------..A.........	....A--E......	ins	2
H5MBCS	result 3	............X...........AAGAAAA..-......	....AEEK......	ins	1
H5MBCS	H5MBCS	CCUCAAAGAGAGAGCAGAAGAAAAAAGA-------GAGGA	PQRESR--RKKR*G
H5MBCS	HASND ∆1050	CCUCAAAGAGAGAXCAGAAGAAAAAAGA-------GAGGA
H5MBCS	result 1	.............X..............AAAAAGA.....	....T.EEKR....	ins
H5MBCS	result 2	.............X.--...........-------.....	....T.---.....	del
H5MBCS	result 3	.............X.--...........-------.....	....T.---.....	del
H5MBCS	H5MBCS	CCUCAAAGAGAGAGCAGAAGAAAA------AAGAGAGGA	PQRES--RRKKR*G
H5MBCS	HASND ∆1051	CCUCAAAGAGAGAGXAGAAGAAAA------AAGAGAGGA
H5MBCS	result 1	..............X.........AAGAAAA.........	....REEK......	ins	1
H5MBCS	result 2	..............X--.......-------.........	....R..-......	del
H5MBCS	result 3	....--........X.........-------.........	....R..-......	del	3
H5MBCS	H5MBCS	CCUCAAAGAGAGAGCAGAAGAAAAAAGAGAGGA	PQRES--RRKKR*G
H5MBCS	HASND ∆1052	CCUCAAAGAGAGAGCXGAAGAAAA-------AA-GAGAGGA
H5MBCS	result 1	...............X........AAGAAAA..-......	.....EEK......	ins	1
H5MBCS	result 2	.....--........X........-------..-......	....-.........	del	3
H5MBCS	result 3	...............X........-------..A......	.....EE.......	ins	2
H5MBCS	H5MBCS	CCUCAAAGAGAGAGCAGAAGAAAAAAGAGAGGA	PQRESR--RKKR*G
H5MBCS	HASND ∆1053	CCUCAAAGAGAGAGCAXAAGAAAA-------AAGAGAGGA
H5MBCS	result 1	................X.......AAGAAAA.........	.....KEK......	ins	1
H5MBCS	result 2	................X.......AAGAAAA.........	.....KEK......	ins	1
H5MBCS	result 3	................X.......AAGAAAA.........	.....KEK......	ins	1
H5MBCS	H5MBCS	CCUCAAAGAGAGAGCAGAAGAAAAAAGAGAGGA	PQRESRRKKR*G
H5MBCS	HASND ∆1054	CCUCAAAGAGAGAGCAGXAGAAAAAAGAGAGGA
H5MBCS	result 1	...............--X...............	......-.....	del
H5MBCS	result 2	...............--X...............	......-.....	del
H5MBCS	result 3	...............--X...............	......-.....	del
H5MBCS	H5MBCS	CCUCAAAGAGAGAGCAGAAGAAAAAAGAGAGGA	PQRESRRKKR*G
H5MBCS	HASND ∆1056	CCUCAAAGAGAGAGCAGAAXAAAAAAGAGAGGA
H5MBCS	result 1	.................--X.............	......-.....	del
H5MBCS	result 2	.................--X.............	......-.....	del
H5MBCS	result 3	.................--X.............	......-.....	del
H5MBCS	H5MBCS	CCUCAAAGAGAGAGCAGAAGAAAAAAGAGAGGA	PQRESRRKKR*G
H5MBCS	HASND ∆1057	CCUCAAAGAGAGAGCAGAAGXAAAAAGAGAGGA
H5MBCS	result 1	....................A............	............	ins	2
H5MBCS	result 2	....................A............	............	ins	2
H5MBCS	result 3	....................A............	............	ins	2
H5MBCS	H5MBCS	CCUCAAAGAGAGAGCAGAAGAAAAAAGAGAGGA	PQRESRRKKR*G
H5MBCS	HASND ∆1063	CCUCAAAGAGAGAGCAGAAGAAAAAAXAGAGGA
H5MBCS	result 1	..........................A......	............	ins	2
H5MBCS	result 2	..........................A......	............	ins	2
H5MBCS	result 3	..........................A......	............	ins	2
H5MBCS	H5MBCS	CCUCAAAGAGAGAGCAGAAGAAAAAAGAGAGGA	PQRESRRKKR*G
H5MBCS	HASND ∆1064	CCUCAAAGAGAGAGCAGAAGAAAAAAGXGAGGA
H5MBCS	result 1	NEG		NA
H5MBCS	result 2	NEG		NA
H5MBCS	result 3	NEG		NA
H5MBCS	H5MBCS	CCUCAAAGAGAGAGCAGAAGAAAAAAGAGAGGA	PQRESRRKKR*G
H5MBCS	HASND ∆1065	CCUCAAAGAGAGAGCAGAAGAAAAAAGAXAGGA
H5MBCS	result 1	NEG		NA
H5MBCS	result 2	NEG		NA
H5MBCS	result 3	NEG		NA
H5MBCS	H5MBCS	CCUCAAAGAGAGAGCAGAAGAAAAAAGAGAGGA	PQRESRRKKR*G
H5MBCS	HASND ∆1066	CCUCAAAGAGAGAGCAGAAGAAAAAAGAGXGGA
H5MBCS	result 1	NEG		NA
H5MBCS	result 2	NEG		NA
H5MBCS	result 3	NEG		NA
H5RETR stem mutant	H5RETR stem mutant	CCUUGCAACAGGGCUCAGAAAUAGCCC	NA
H5RETR stem mutant	HASND ∆1019	CCUUGCAXCAGGGCUCAGAAAUAGCCC
H5RETR stem mutant	result 1	NEG		NA
H5RETR stem mutant	result 2	NEG		NA
H5RETR stem mutant	result 3	NEG		NA
H5RETR stem mutant	H5RETR stem mutant	CCUUGCAACAGGGCUCAGAAAUAGCCC	NA
H5RETR stem mutant	HASND ∆1020	CCUUGCAAXAGGGCUCAGAAAUAGCCC
H5RETR stem mutant	result 1	NEG		NA
H5RETR stem mutant	result 2	NEG		NA
H5RETR stem mutant	result 3	NEG		NA
H5RETR stem mutant	H5RETR stem mutant	CCUUGCAACAGGGCUCAGAAAUAGCCC	NA
H5RETR stem mutant	HASND ∆1021	CCUUGCAACXGGGCUCAGAAAUAGCCC
H5RETR stem mutant	result 1	NEG		NA
H5RETR stem mutant	result 2	NEG		NA
H5RETR stem mutant	result 3	NEG		NA
H5RETR stem mutant	H5RETR stem mutant	GGACUAUUUGGAGCUAUAGCAGGU	NA
H5RETR stem mutant	HASND ∆1058	GGAXUAUUUGGAGCUAUAGCAGGU
H5RETR stem mutant	result 1	NEG		NA
H5RETR stem mutant	result 2	NEG		NA
H5RETR stem mutant	result 3	NEG		NA
H5RETR stem mutant	H5RETR stem mutant	GGACUAUUUGGAGCUAUAGCAGGU	NA																				
H5RETR stem mutant	HASND ∆1059	GGACXAUUUGGAGCUAUAGCAGGU
H5RETR stem mutant	result 1	NEG		NA
H5RETR stem mutant	result 2	NEG		NA
H5RETR stem mutant	result 3	NEG		NA
H5RETR stem mutant	H5RETR stem mutant	GGACUAUUUGGAGCUAUAGCAGGU	NA
H5RETR stem mutant	HASND ∆1060	GGACUXUUUGGAGCUAUAGCAGGU
H5RETR stem mutant	result 1	NEG		NA
H5RETR stem mutant	result 2	NEG		NA
H5RETR stem mutant	result 3	NEG		NA
H5MBCS 5' stem	H5MBCS 5' stem	CCUUGCAACAGGGCUCAGAAAUAGCCCU	NA
H5MBCS 5' stem	HASND ∆1013	CXUUGCAACAGGGCUCAGAAAUAGCCCU
H5MBCS 5' stem	result 1	NEG		NA
H5MBCS 5' stem	result 2	NEG		NA
H5MBCS 5' stem	result 3	NEG		NA
H5MBCS 5' stem	H5MBCS 5' stem	CCUUGCAACAGGGCUCAGAAAUAGCCCU	NA
H5MBCS 5' stem	HASND ∆1014	CCXUGCAACAGGGCUCAGAAAUAGCCCU
H5MBCS 5' stem	result 1	NEG		NA
H5MBCS 5' stem	result 2	NEG		NA
H5MBCS 5' stem	result 3	NEG		NA
H5MBCS 5' stem	H5MBCS 5' stem	CCUUGCAACAGGGCUCAGAAAUAGCCCU	NA
H5MBCS 5' stem	HASND ∆1015	CCUXGCAACAGGGCUCAGAAAUAGCCCU
H5MBCS 5' stem	result 1	NEG		NA
H5MBCS 5' stem	result 2	NEG		NA
H5MBCS 5' stem	result 3	NEG		NA
H5MBCS 3' stem	H5MBCS 3' stem	AGGACUAUUUGGAGCUAUAGCAGGU	NA
H5MBCS 3' stem	HASND ∆1079	AGGACUAUUUGGAXCUAUAGCAGGU
H5MBCS 3' stem	result 1	NEG		NA
H5MBCS 3' stem	result 2	NEG		NA
H5MBCS 3' stem	result 3	NEG		NA
H5MBCS 3' stem	H5MBCS 3' stem	AGGACUAUUUGGAGCUAUAGCAGGU	NA
H5MBCS 3' stem	HASND ∆1080	AGGACUAUUUGGAGXUAUAGCAGGU
H5MBCS 3' stem	result 1	NEG		NA
H5MBCS 3' stem	result 2	NEG		NA
H5MBCS 3' stem	result 3	NEG		NA
H5MBCS 3' stem	H5MBCS 3' stem	AGGACUAUUUGGAGCUAUAGCAGGU	NA
H5MBCS 3' stem	HASND ∆1081	AGGACUAUUUGGAGCXAUAGCAGGU
H5MBCS 3' stem	result 1	NEG		NA
H5MBCS 3' stem	result 2	NEG		NA
H5MBCS 3' stem	result 3	NEG		NA
H5RKTR	H5RKTR	CCUCAAAGAAAAA-CAAGAGGA	PQRKTR*G
H5RKTR	HASND ∆1040	CCUXAAAGAAAAA-CAAGAGGA
H5RKTR	result 1	No data		NA
H5RKTR	result 2	No data		NA
H5RKTR	result 3	...X.........A........	.KE.....	ins	2
H5RKTR	H5RKTR	CCUCAAAGAAAAAC-AAGAGGA	PQRKTR*G
H5RKTR	HASND ∆1041	CCUCXAAGAAAAA-CAAGAGGA
H5RKTR	result 1	....X........A......	..E.....	ins	2
H5RKTR	result 2	....X........A......	..E.....	ins	2
H5RKTR	result 3	....X........A......	..E.....	ins	2
H5RKTR	H5RKTR	CCUCAAAGAAAAACAAGAGGA	PQRKTR*G
H5RKTR	HASND ∆1044	CCUCAAAXAAAAACAAGAGGA
H5RKTR	result 1	No data		NA
H5RKTR	result 2	No data		NA
H5RKTR	result 3	No data		NA
H5RKTR	H5RKTR	CCUCAAAGAAAAACAAGAGGA	PQRKTR*G
H5RKTR	HASND ∆1044	CCUCAAAGXAAAACAAGAGGA
H5RKTR	result 1	* not tested, identical to H5RETR ∆1046		NA
H5RKTR	result 2	* not tested, identical to H5RETR ∆1046		NA
H5RKTR	result 3	* not tested, identical to H5RETR ∆1046		NA
H5RKTR	H5RKTR	CCUCAAAGAAAAACAAGAGGA	PQR-KTR*G
H5RKTR	HASND ∆1050	CCUCAAAGA---AAAAXAAGAGGA
H5RKTR	result 1	.........---....A.......	.....K...	ins	2
H5RKTR	result 2	.........AGA....A.......	...R.K...	ins
H5RKTR	result 3	.........---....A.......	.....K...	ins	2
H5RKTR	H5RKTR	CCUCAAAGAAAAA-CAAGAGGA	PQRKTR*G
H5RKTR	HASND ∆1051	CCUCAAAGAAAAA-CXAGAGGA
H5RKTR	result 1	.............A.X.....	....N...	ins	2
H5RKTR	result 2	.............A.X.....	....N...	ins	2
H5RKTR	result 3	NEG		NA
H5RKTR	H5RKTR	CCUCAAAGAAAAA-CAAGAGGA	PQRKTR*G
H5RKTR	HASND ∆1053	CCUCAAAGAAAAA-CAAXAGGA
H5RKTR	result 1	NEG		NA
H5RKTR	result 2	NEG		NA
H5RKTR	result 3	.............A...X....	....NK..	ins	2
H5RKTR	H5RKTR	CCUCAAAGAAAAACAAGAGGA	PQRKTR*G
H5RKTR	HASND ∆1054	CCUCAAAGAAAAACAAGXGGA
H5RKTR	result 1	NEG		NA
H5RKTR	result 2	NEG		NA
H5RKTR	result 3	NEG		NA
H5REKR	H5REKR	CCUCAAAGAGAAAAAA-GAGGA	PQREKR*G
H5REKR	HASND ∆1054	CCUXAAAGAGAAAAAA-GAGGA
H5REKR	result 1	...X............A.....	.KEK....	ins	2
H5REKR	result 2	...X............A.....	.KEK....	ins	2
H5REKR	result 3	...X............A.....	.KEK....	ins	2
H5REKR	H5REKR	CCUCAAAGAGAAAAAA-GAGGA	PQREKR*G
H5REKR	HASND ∆1041	CCUCXAAGAGAAAAAA-GAGGA
H5REKR	result 1	NEG		NA
H5REKR	result 2	....X...........A.....	..EK....	ins	2
H5REKR	result 3	....X...........A.....	..EK....	ins	2
H5REKR	H5REKR	CCUCAAAGAGAAAAAA-GAGGA	PQREKR*G
H5REKR	HASND ∆1044	CCUCAAAXAGAAAAAA-GAGGA
H5REKR	result 1	NEG		NA
H5REKR	result 2	.......X........A.....	..KK....	ins	2
H5REKR	result 3	.......X........A.....	..KK....	ins	2
H5REKR	H5REKR	CCUCAAAGAGAAAAAA-GAGGA	PQREKR*G
H5REKR	HASND ∆1044	CCUCAAAGXGAAAAAA-GAGGA
H5REKR	result 1	........X.......A.....	...K....	ins	2
H5REKR	result 2	........X.......A.....	...K....	ins	2
H5REKR	result 3	........X.......A.....	...K....	ins	2
H5REKR	H5REKR	CCUCAAAGAGAAAAAAGAGGA	PQREKR*G
H5REKR	HASND ∆1046	CCUCAAAGAXAAAAAAGAGGA
H5REKR	result 1	** not tested, identical to H5RETR ∆1050		NA
H5REKR	result 2	** not tested, identical to H5RETR ∆1050		NA
H5REKR	result 3	** not tested, identical to H5RETR ∆1050		NA
H5REKR	H5REKR	ccucAAAGAGAAAAAAGAGGA	PQREKR*G
H5REKR	HASND ∆1047	ccucAAAGAGXAAAAAGAGGA
H5REKR	result 1	*** not tested, identical to H5RKTR ∆1050		NA
H5REKR	result 2	*** not tested, identical to H5RKTR ∆1050		NA
H5REKR	result 3	*** not tested, identical to H5RKTR ∆1050		NA
H5REKR	H5REKR	CCUCAAAGAGAAAAAAGAGGA	PQREKR*G
H5REKR	HASND ∆1053	CCUCAAAGAGAAAAAAXAGGA
H5REKR	result 1	................G....	........	ins
H5REKR	result 2	................A....	.....K..	ins	2
H5REKR	result 3	No data		NA
H5REKR	H5REKR	CCUCAAAGAGAAAAAAGAGGA	PQREKR*G
H5REKR	HASND ∆1054	CCUCAAAGAGAAAAAAGXGGA
H5REKR	result 1	.................G...	........	ins
H5REKR	result 2	.................G...	........	ins
H5REKR	result 3	.................G...	........	ins
H5RKKR	H5RKKR	CCUCAAAGAAAAAAAAGAGGA	PQ----RKKR*G
H5RKKR	HASND ∆1040	CCUXAAAGAAAAAA-------AAGAG-------------GA
H5RKKR	result 1	...X..........GAAAAAA.....-------------..	.KEK........	ins	1
H5RKKR	result 2	...X......................AGAAAAAAAAGAG..	.KEKKE......	ins
H5RKKR	result 3	...X..........GAAAAAA.....-------------..	.KEK........	ins
H5RKKR	H5RKKR	CCUCAAAGAAA----AAAAAGAGGA	PQRKKR*G
H5RKKR	HASND ∆1041	CCUCXAAGAAA----AAAAAGAGGA
H5RKKR	result 1	No data		NA
H5RKKR	result 2	...........GAAA..........	..E.....	ins
H5RKKR	result 3	No data		NA
H5RKKR	H5RKKR	CCUCAAAGAAAAAAAAGAGGA	PQRKKR*G
H5RKKR	HASND ∆1044	CCUCAAAXAAAAAAAAGAGGA
H5RKKR	result 1	....--.X.............	..-.....	del
H5RKKR	result 2	....--.X.............	..-.....	del
H5RKKR	result 3	....--.X.............	..-.....	del
H5RKKR	H5RKKR	ccucAAAGAAAAAAAAGAGGA	PQRKKR*G
H5RKKR	HASND ∆1045	ccucAAAGXAAAAAAAGAGGA
H5RKKR	result 1	*** not tested, identical to H5RKTR ∆1050		NA
H5RKKR	result 2	*** not tested, identical to H5RKTR ∆1050		NA
H5RKKR	result 3	*** not tested, identical to H5RKTR ∆1050		NA
H5RKKR	H5RKKR	CCUCAAAGAAAAAAAAGAGGA	PQRKKR*G
H5RKKR	HASND ∆1053	CCUCAAAGAAAAAAAAXAGGA
H5RKKR	result 1	................A....	........	ins
H5RKKR	result 2	................A....	........	ins
H5RKKR	result 3	NEG		NA
H5RKKR	H5RKKR	CCUCAAAGAAAAAAAAGAGGA	PQRKKR*G
H5RKKR	HASND ∆1054	CCUCAAAGAAAAAAAAGXGGA
H5RKKR	result 1	No data		NA
H5RKKR	result 2	No data		NA
H5RKKR	result 3	.................G...	........	ins
H6IETR	H6IETR	CCACAGAUUGAAACUAGAGGA	PQIETR*G
H6IETR	HASND ∆1032	XCACAGAUUGAAACUAGAGGA
H6IETR	result 1	NEG		NA
H6IETR	result 2	NEG		NA
H6IETR	result 3	NEG		NA
H6IETR	H6IETR	CCACAGAUUGAAACUAGAGGA	PQIETR*G
H6IETR	HASND ∆1034	CCXCAGAUUGAAACUAGAGGA
H6IETR	result 1	NEG		NA
H6IETR	result 2	NEG		NA
H6IETR	result 3	NEG		NA
H6IETR	H6IETR	CCACAGAUUGAAACUAGAGGA	PQIETR*G
H6IETR	HASND ∆1035	CCAXAGAUUGAAACUAGAGGA
H6IETR	result 1	NEG		NA
H6IETR	result 2	NEG		NA
H6IETR	result 3	NEG		NA
H6IETR	H6IETR	CCACAGAUUGAAACUAGAGGA	PQIETR*G
H6IETR	HASND ∆1036	CCACXGAUUGAAACUAGAGGA
H6IETR	result 1	NEG		NA
H6IETR	result 2	NEG		NA
H6IETR	result 3	NEG		NA
H6IETR	H6IETR	CCACAXAUUGAAACUAGAGGA	PQIETR*G
H6IETR	HASND ∆1037	CCACAXAUUGAAACUAGAGGA
H6IETR	result 1	NEG		NA
H6IETR	result 2	NEG		NA
H6IETR	result 3	NEG		NA
H6IETR	H6IETR	CCACAGAUUGAAACUAGAGGA	PQIETR*G
H6IETR	HASND ∆1038	CCACAGXUUGAAACUAGAGGA
H6IETR	result 1	NEG		NA
H6IETR	result 2	NEG		NA
H6IETR	result 3	NEG		NA
H6IETR	H6IETR	CCACAGAUUGAAACUAGAGGA	PQIETR*G
H6IETR	HASND ∆1039	CCACAGAXUGAAACUAGAGGA
H6IETR	result 1	NEG		NA
H6IETR	result 2	NEG		NA
H6IETR	result 3	NEG		NA
H6IETR	H6IETR	CCACAGAUUGAAACUAGAGGA	PQIETR*G
H6IETR	HASND ∆1041	CCACAGAUUXAAACUAGAGGA
H6IETR	result 1	NEG		NA
H6IETR	result 2	NEG		NA
H6IETR	result 3	NEG		NA
H6IETR	H6IETR	CCACAGAUUGAAACUAGAGGA	PQIETR*G
H6IETR	HASND ∆1042	CCACAGAUUGXAACUAGAGGA
H6IETR	result 1	NEG		NA
H6IETR	result 2	NEG		NA
H6IETR	result 3	NEG		NA
H6IETR	H6IETR	CCACAGAUUGAAACUAGAGGA	PQIETR*G
H6IETR	HASND ∆1045	CCACAGAUUGAAAXUAGAGGA
H6IETR	result 1	NEG		NA
H6IETR	result 2	NEG		NA
H6IETR	result 3	NEG		NA
H6IETR	H6IETR	CCACAGAUUGAAACUAGAGGA	PQIETR*G
H6IETR	HASND ∆1046	CCACAGAUUGAAACXAGAGGA
H6IETR	result 1	NEG		NA
H6IETR	result 2	NEG		NA
H6IETR	result 3	NEG		NA
H6IETR	H6IETR	CCACAGAUUGAAACUAGAGGA	PQIETR*G
H6IETR	HASND ∆1047	CCACAGAUUGAAACUXGAGGA
H6IETR	result 1	NEG		NA
H6IETR	result 2	NEG		NA
H6IETR	result 3	NEG		NA
H6IETR	H6IETR	CCACAGAUUGAAACUAGAGGA	PQIETR*G
H6IETR	HASND ∆1047	CCACAGAUUGAAACUAXAGGA
H6IETR	result 1	NEG		NA
H6IETR	result 2	NEG		NA
H6IETR	result 3	NEG		NA
H6IETR	H6IETR	CCACAGAUUGAAACUAGAGGA	PQIETR*G
H6IETR	HASND ∆1049	CCACAGAUUGAAACUAGXGGA
H6IETR	result 1	NEG		NA
H6IETR	result 2	NEG		NA
H6IETR	result 3	NEG		NA
H6IETR stem mutant	H6IETR stem mutant	GCUUGCAACUGGACUAAGAAAUGU	NA
H6IETR stem mutant	HASND ∆1020	GCUUGCAACUGGAXUAAGAAAUGU
H6IETR stem mutant	result 1	NEG		NA
H6IETR stem mutant	result 2	NEG		NA
H6IETR stem mutant	result 3	NEG		NA
H6IETR stem mutant	H6IETR stem mutant	GCUUGCAACUGGACUAAGAAAUGU	NA
H6IETR stem mutant	HASND ∆1021	GCUUGCAACUGGACXAAGAAAUGU
H6IETR stem mutant	result 1	NEG		NA
H6IETR stem mutant	result 2	NEG		NA
H6IETR stem mutant	result 3	NEG		NA
H6IETR stem mutant	H6IETR stem mutant	GCUUGCAACUGGACUAAGAAAUGU	NA
H6IETR stem mutant	HASND ∆1022	GCUUGCAACUGGACUXAGAAAUGU
H6IETR stem mutant	result 1	NEG		NA
H6IETR stem mutant	result 2	NEG		NA
H6IETR stem mutant	result 3	NEG		NA
H6IEKR	H6IEKR	CCACAGAUUGAAAAAAGAGGA	PQIEKR*G
H6IEKR	HASND ∆1035	CCAXAGAUUGAAAAAAGAGGA
H6IEKR	result 1	NEG		NA
H6IEKR	result 2	NEG		NA
H6IEKR	result 3	NEG		NA
H6IEKR	H6IEKR	CCACAGAUUGAAAAAAGAGGA	PQIEKR*G
H6IEKR	HASND ∆1036	CCACXGAUUGAAAAAAGAGGA
H6IEKR	result 1	NEG		NA
H6IEKR	result 2	NEG		NA
H6IEKR	result 3	NEG		NA
H6IEKR	H6IEKR	CCACAGAUUGAAAAAAGAGGA	PQIEKR*G
H6IEKR	HASND ∆1037	CCACAXAUUGAAAAAAGAGGA
H6IEKR	result 1	NEG		NA
H6IEKR	result 2	NEG		NA
H6IEKR	result 3	NEG		NA
H6IEKR	H6IEKR	CCACAGAUUGAAAAAAGAGGA	PQIEKR*G
H6IEKR	HASND ∆1038	CCACAGXUUGAAAAAAGAGGA
H6IEKR	result 1	NEG		NA
H6IEKR	result 2	NEG		NA
H6IEKR	result 3	NEG		NA
H6IEKR	H6IEKR	CCACAGAUUGAAAAAAGAGGA	PQIEKR*G
H6IEKR	HASND ∆1039	CCACAGAXUGAAAAAAGAGGA
H6IEKR	result 1	NEG		NA
H6IEKR	result 2	NEG		NA
H6IEKR	result 3	NEG		NA
H6IEKR	H6IEKR	CCACAGAUUGAAAAAAGAGGA	PQIEKR*G
H6IEKR	HASND ∆1041	CCACAGAUUXAAAAAAGAGGA
H6IEKR	result 1	NEG		NA
H6IEKR	result 2	NEG		NA
H6IEKR	result 3	NEG		NA
H6IEKR	H6IEKR	CCACAGAUUGAAAAAAGAGGA	PQIEKR*G
H6IEKR	HASND ∆1042	CCACAGAUUGXAAAAAGAGGA
H6IEKR	result 1	NEG		NA
H6IEKR	result 2	NEG		NA
H6IEKR	result 3	NEG		NA
H6IEKR	H6IEKR	CCACAGAUUGAAAAAAGAGGA	PQIEKR*G
H6IEKR	HASND ∆1048	CCACAGAUUGAAAAAAXAGGA
H6IEKR	result 1	NEG		NA
H6IEKR	result 2	NEG		NA
H6IEKR	result 3	NEG		NA
H6IEKR	H6IEKR	CCACAGAUUGAAAAAAGAGGA	PQIEKR*G
H6IEKR	HASND ∆1049	CCACAGAUUGAAAAAAGXGGA
H6IEKR	result 1	NEG		NA
H6IEKR	result 2	NEG		NA
H6IEKR	result 3	NEG		NA
H6REKR	H6REKR	CCACAGAGAGAAAAAAGAGGA	PQIEKR*G
H6REKR	HASND ∆1035	CCAXAGAGAGAAAAAAGAGGA
H6REKR	result 1	NEG		NA
H6REKR	result 2	NEG		NA
H6REKR	result 3	NEG		NA
H6REKR	H6REKR	CCACAGAGAGAAAAAAGAGGA	PQREKR*G
H6REKR	HASND ∆1036	CCACXGAGAGAAAAAAGAGGA
H6REKR	result 1	NEG		NA
H6REKR	result 2	NEG		NA
H6REKR	result 3	NEG		NA
H6REKR	H6REKR	CCACAGAGAGAAAAAAGAGGA	PQREKR*G
H6REKR	HASND ∆1037	CCACAXAGAGAAAAAAGAGGA
H6REKR	result 1	NEG		NA
H6REKR	result 2	NEG		NA
H6REKR	result 3	NEG		NA
H6REKR	H6REKR	CCACAGAGAGAAAAAAGAGGA	PQREKR*G
H6REKR	HASND ∆1038	CCACAGXGAGAAAAAAGAGGA
H6REKR	result 1	NEG		NA
H6REKR	result 2	NEG		NA
H6REKR	result 3	NEG		NA
H6REKR	H6REKR	CCACAGAGAGAAAAAAGAGGA	PQREKR*G
H6REKR	HASND ∆1039	CCACAGAXAGAAAAAAGAGGA
H6REKR	result 1	NEG		NA
H6REKR	result 2	NEG		NA
H6REKR	result 3	NEG		NA
H6REKR	H6REKR	CCACAGAGAGAAAAAAGAGGA	PQREKR*G
H6REKR	HASND ∆1040	CCACAGAGXGAAAAAAGAGGA
H6REKR	result 1	NEG		NA
H6REKR	result 2	NEG		NA
H6REKR	result 3	NEG		NA
H6REKR	H6REKR	CCACAGAGAGAAAAAAGAGGA	PQREKR*G
H6REKR	HASND ∆1041	CCACAGAGAXAAAAAAGAGGA
H6REKR	result 1	NEG		NA
H6REKR	result 2	NEG		NA
H6REKR	result 3	NEG		NA
H6REKR	H6REKR	CCACAGAGAGAAAAAAGAGGA	PQREKR*G
H6REKR	HASND ∆1042	CCACAGAGAGXAAAAAGAGGA
H6REKR	result 1	NEG		NA
H6REKR	result 2	NEG		NA
H6REKR	result 3	NEG		NA
H6REKR	H6REKR	CCACAGAGAGAAAAAAGAGGA	PQREKR*G
H6REKR	HASND ∆1048	CCACAGAGAGAAAAAAXAGGA
H6REKR	result 1	NEG		NA
H6REKR	result 2	NEG		NA
H6REKR	result 3	NEG		NA
H6REKR	H6REKR	CCACAGAGAGAAAAAAGAGGA	PQREKR*G
H6REKR	HASND ∆1049	CCACAGAGAGAAAAAAGXGGA
H6REKR	result 1	NEG		NA
H6REKR	result 2	NEG		NA
H6REKR	result 3	NEG		NA
H6RKKR	H6RKKR	CCACAGAGAAAAAAAAGAGGA	PQRKKR*G
H6RKKR	HASND ∆1035	CCAXAGAGAAAAAAAAGAGGA
H6RKKR	result 1	No data		NA
H6RKKR	result 2	NEG		NA
H6RKKR	result 3	NEG		NA
H6RKKR	H6RKKR	CCACAGAGAAAAAAAAGAGGA	PQRKKR*G
H6RKKR	HASND ∆1036	CCACXGAGAAAAAAAAGAGGA
H6RKKR	result 1	NEG		NA
H6RKKR	result 2	NEG		NA
H6RKKR	result 3	NEG		NA
H6RKKR	H6RKKR	CCACAGAGAAAAAAAAGAGGA	PQRKKR*G
H6RKKR	HASND ∆1037	CCACAXAGAAAAAAAAGAGGA
H6RKKR	result 1	NEG		NA
H6RKKR	result 2	NEG		NA
H6RKKR	result 3	NEG		NA
H6RKKR	H6RKKR	CCACAGAGAAAAAAAAGAGGA	PQRKKR*G
H6RKKR	HASND ∆1038	CCACAGXGAAAAAAAAGAGGA
H6RKKR	result 1	NEG		NA
H6RKKR	result 2	No data		NA
H6RKKR	result 3	NEG		NA
H6RKKR	H6RKKR	CCACAGAGAAAAAAAAGAGGA	PQRKKR*G
H6RKKR	HASND ∆1039	CCACAGAXAAAAAAAAGAGGA
H6RKKR	result 1	NEG		NA
H6RKKR	result 2	NEG		NA
H6RKKR	result 3	NEG		NA
H6RKKR	H6RKKR	CCACAGAGAAAAAAAAGAGGA	PQRKKR*G
H6RKKR	HASND ∆1040	CCACAGAGXAAAAAAAGAGGA
H6RKKR	result 1	NEG		NA
H6RKKR	result 2	........A............	........	ins	2
H6RKKR	result 3	........A............	........	ins	2
H6RKKR	H6RKKR	CCACAGAGAAAAAAAAGAGGA	PQRKKR*G
H6RKKR	HASND ∆1048	CCACAGAGAAAAAAAAXAGGA
H6RKKR	result 1	NEG		NA
H6RKKR	result 2	NEG		NA
H6RKKR	result 3	NEG		NA
H6RKKR	H6RKKR	CCACAGAGAAAAAAAAGAGGA	PQRKKR*G
H6RKKR	HASND ∆1049	CCACAGAGAAAAAAAAGXGGA
H6RKKR	result 1	NEG		NA
H6RKKR	result 2	NEG		NA
H6RKKR	result 3	NEG		NA
H6H5_codon use	H6H5_codon use	CCUCAAAUUGAAACAAGAGGA	PQIETR*G
H6H5_codon use	HASND ∆1035	CCUXAAAUUGAAACAAGAGGA
H6H5_codon use	result 1	NEG		NA
H6H5_codon use	result 2	NEG		NA
H6H5_codon use	result 3	NEG		NA
H6H5_codon use	H6H5_codon use	CCUCAAAUUGAAACAAGAGGA	PQIETR*G
H6H5_codon use	HASND ∆1036	CCUCXAAUUGAAACAAGAGGA
H6H5_codon use	result 1	NEG		NA
H6H5_codon use	result 2	NEG		NA
H6H5_codon use	result 3	NEG		NA
H6H5_codon use	H6H5_codon use	CCUCAAAUUGAAACAAGAGGA	PQIETR*G
H6H5_codon use	HASND ∆1039	CCUCAAAXUGAAACAAGAGGA
H6H5_codon use	result 1	NEG		NA
H6H5_codon use	result 2	NEG		NA
H6H5_codon use	result 3	NEG		NA
H6H5_codon use	H6H5_codon use	CCUCAAAUUGAAACAAGAGGA	PQIETR*G
H6H5_codon use	HASND ∆1041	CCUCAAAUUXAAACAAGAGGA
H6H5_codon use	result 1	NEG		NA
H6H5_codon use	result 2	NEG		NA
H6H5_codon use	result 3	NEG		NA
H6H5_codon use	H6H5_codon use	CCUCAAAUUGAAACAAGAGGA	PQIETR*G
H6H5_codon use	HASND ∆1042	CCUCAAAUUGXAACAAGAGGA
H6H5_codon use	result 1	NEG		NA
H6H5_codon use	result 2	NEG		NA
H6H5_codon use	result 3	NEG		NA
H6H5_codon use	H6H5_codon use	CCUCAAAUUGAAACAAGAGGA	PQIETR*G
H6H5_codon use	HASND ∆1045	CCUCAAAUUGAAAXAAGAGGA
H6H5_codon use	result 1	NEG		NA
H6H5_codon use	result 2	NEG		NA
H6H5_codon use	result 3	NEG		NA
H6H5_codon use	H6H5_codon use	CCUCAAAUUGAAACAAGAGGA	PQIETR*G
H6H5_codon use	HASND ∆1046	CCUCAAAUUGAAACXAGAGGA
H6H5_codon use	result 1	NEG		NA
H6H5_codon use	result 2	NEG		NA
H6H5_codon use	result 3	NEG		NA
H6H5_codon use	H6H5_codon use	CCUCAAAUUGAAACAAGAGGA	PQIETR*G
H6H5_codon use	HASND ∆1048	CCUCAAAUUGAAACAAXAGGA
H6H5_codon use	result 1	NEG		NA
H6H5_codon use	result 2	NEG		NA
H6H5_codon use	result 3	NEG		NA
H6H5_codon use	H6H5_codon use	CCUCAAAUUGAAACAAGAGGA	PQIETR*G
H6H5_codon use	HASND ∆1049	CCUCAAAUUGAAACAAGXGGA
H6H5_codon use	result 1	NEG		NA
H6H5_codon use	result 2	NEG		NA
H6H5_codon use	result 3	NEG		NA
H6H5_codon use_RETR	H6H5_codon use_RETR	CCUCAAAGAGAAACAAGAGGA	PQRETR*G
H6H5_codon use_RETR	HASND ∆1035	CCUXAAAGAGAAACAAGAGGA
H6H5_codon use_RETR	result 1	NEG		NA
H6H5_codon use_RETR	result 2	NEG		NA
H6H5_codon use_RETR	result 3	NEG		NA
H6H5_codon use_RETR	H6H5_codon use_RETR	CCUCAAAGAGAAACAAGAGGA	PQRETR*G
H6H5_codon use_RETR	HASND ∆1036	CCUCXAAGAGAAACAAGAGGA
H6H5_codon use_RETR	result 1	NEG		NA
H6H5_codon use_RETR	result 2	NEG		NA
H6H5_codon use_RETR	result 3	NEG		NA
H6H5_codon use_RETR	H6H5_codon use_RETR	CCUCAAAGAGAAACAAGAGGA	PQRETR*G
H6H5_codon use_RETR	HASND ∆1039	CCUCAAAXAGAAACAAGAGGA
H6H5_codon use_RETR	result 1	NEG		NA
H6H5_codon use_RETR	result 2	NEG		NA
H6H5_codon use_RETR	result 3	NEG		NA
H6H5_codon use_RETR	H6H5_codon use_RETR	CCUCAAAGAGAAACAAGAGGA	PQRETR*G
H6H5_codon use_RETR	HASND ∆1041	CCUCAAAGAXAAACAAGAGGA
H6H5_codon use_RETR	result 1	NEG		NA
H6H5_codon use_RETR	result 2	NEG		NA
H6H5_codon use_RETR	result 3	NEG		NA
H6H5_codon use_RETR	H6H5_codon use_RETR	CCUCAAAGAGAAACAAGAGGA	PQRETR*G
H6H5_codon use_RETR	HASND ∆1042	CCUCAAAGAGXAACAAGAGGA
H6H5_codon use_RETR	result 1	NEG		NA
H6H5_codon use_RETR	result 2	NEG		NA
H6H5_codon use_RETR	result 3	NEG		NA
H6H5_codon use_RETR	H6H5_codon use_RETR	CCUCAAAGAGAAACAAGAGGA	PQRETR*G
H6H5_codon use_RETR	HASND ∆1045	CCUCAAAGAGAAAXAAGAGGA
H6H5_codon use_RETR	result 1	NEG		NA
H6H5_codon use_RETR	result 2	NEG		NA
H6H5_codon use_RETR	result 3	NEG		NA
H6H5_codon use_RETR	H6H5_codon use_RETR	CCUCAAAGAGAAACAAGAGGA	PQRETR*G
H6H5_codon use_RETR	HASND ∆1046	CCUCAAAGAGAAACXAGAGGA
H6H5_codon use_RETR	result 1	NEG		NA
H6H5_codon use_RETR	result 2	NEG		NA
H6H5_codon use_RETR	result 3	NEG		NA
H6H5_codon use_RETR	H6H5_codon use_RETR	CCUCAAAGAGAAACAAGAGGA	PQRETR*G
H6H5_codon use_RETR	HASND ∆1048	CCUCAAAGAGAAACAAXAGGA
H6H5_codon use_RETR	result 1	NEG		NA
H6H5_codon use_RETR	result 2	NEG		NA
H6H5_codon use_RETR	result 3	NEG		NA
H6H5_codon use_RETR	H6H5_codon use_RETR	CCUCAAAGAGAAACAAGAGGA	PQRETR*G
H6H5_codon use_RETR	HASND ∆1049	CCUCAAAGAGAAACAAGXGGA
H6H5_codon use_RETR	result 1	NEG		NA
H6H5_codon use_RETR	result 2	NEG		NA
H6H5_codon use_RETR	result 3	NEG		NA
H6H5_codon use_RKKR	H6H5_codon use_RKKR	CCUCAAAGAAAAAAAAGAGGA	PQRKKR*G
H6H5_codon use_RKKR	HASND ∆1035	CCUXAAAGAAAAAAAAGAGGA
H6H5_codon use_RKKR	result 1	NEG		NA
H6H5_codon use_RKKR	result 2	NEG		NA
H6H5_codon use_RKKR	result 3	NEG		NA
H6H5_codon use_RKKR	H6H5_codon use_RKKR	CCUCAAAGAAAAAAAAGAGGA	PQRKKR*G
H6H5_codon use_RKKR	HASND ∆1036	CCUCXAAGAAAAAAAAGAGGA
H6H5_codon use_RKKR	result 1	NEG		NA
H6H5_codon use_RKKR	result 2	No data		NA
H6H5_codon use_RKKR	result 3	No data		NA
H6H5_codon use_RKKR	H6H5_codon use_RKKR	CCUCAAAGAAAAAAAAGAGGA	PQRKKR*G
H6H5_codon use_RKKR	HASND ∆1039	CCUCAAAXAAAAAAAAGAGGA
H6H5_codon use_RKKR	result 1	....--.X.............	..-.....	del
H6H5_codon use_RKKR	result 2	....--.X.............	..-.....	del
H6H5_codon use_RKKR	result 3	....--.X.............	..-.....	del
H6H5_codon use_RKKR	H6H5_codon use_RKKR	CCUCAAAGAAAAAAAAGAGGA	PQRKKR*G
H6H5_codon use_RKKR	HASND ∆1040	CCUCAAAGXAAAAAAAGAGGA
H6H5_codon use_RKKR	result 1	NEG		NA
H6H5_codon use_RKKR	result 2	........A............	........	ins	2
H6H5_codon use_RKKR	result 3	........A............	........	ins	2
H6H5_codon use_RKKR	H6H5_codon use_RKKR	CCUCAAAGAAAAAAAAGAGGA	PQRKKR*G
H6H5_codon use_RKKR	HASND ∆1048	CCUCAAAGAAAAAAAAXAGGA
H6H5_codon use_RKKR	result 1	NEG		NA
H6H5_codon use_RKKR	result 2	NEG		NA
H6H5_codon use_RKKR	result 3	NEG		NA
H6H5_codon use_RKKR	H6H5_codon use_RKKR	CCUCAAAGAAAAAAAAGAGGA	PQRKKR*G
H6H5_codon use_RKKR	HASND ∆1049	CCUCAAAGAAAAAAAAGXGGA
H6H5_codon use_RKKR	result 1	NEG		NA
H6H5_codon use_RKKR	result 2	NEG		NA
H6H5_codon use_RKKR	result 3	NEG		NA
H6H5_codon use_MBCS	H6H5_codon use_MBCS	CCUCAAAUUGAAACAAGAAGAAAAAAGAGAGGA	PQIETRRKKR*G
H6H5_codon use_MBCS	HASND ∆1036	CCUCXAAUUGAAACAAGAAGAAAAAAGAGAGGA
H6H5_codon use_MBCS	result 1	NEG		NA
H6H5_codon use_MBCS	result 2	NEG		NA
H6H5_codon use_MBCS	result 3	NEG		NA
H6H5_codon use_MBCS	H6H5_codon use_MBCS	CCUCAAAUUGAAACAAGAAGAAAAAAGAGAGGA	PQIETRRKKR*G
H6H5_codon use_MBCS	HASND ∆1039	CCUCAAAXUGAAACAAGAAGAAAAAAGAGAGGA
H6H5_codon use_MBCS	result 1	NEG		NA
H6H5_codon use_MBCS	result 2	NEG		NA
H6H5_codon use_MBCS	result 3	NEG		NA
H6H5_codon use_MBCS	H6H5_codon use_MBCS	CCUCAAAUUGAAACAAGAAGAAAAAAGAGAGGA	PQIETRRKKR*G
H6H5_codon use_MBCS	HASND ∆1041	CCUCAAAUUXAAACAAGAAGAAAAAAGAGAGGA
H6H5_codon use_MBCS	result 1	NEG		NA
H6H5_codon use_MBCS	result 2	NEG		NA
H6H5_codon use_MBCS	result 3	NEG		NA
H6H5_codon use_MBCS	H6H5_codon use_MBCS	CCUCAAAUUGAAACAAGAAGAAAAAAGAGAGGA	PQIETRRKKR*G
H6H5_codon use_MBCS	HASND ∆1042	CCUCAAAUUGXAACAAGAAGAAAAAAGAGAGGA
H6H5_codon use_MBCS	result 1	NEG		NA
H6H5_codon use_MBCS	result 2	NEG		NA
H6H5_codon use_MBCS	result 3	NEG		NA
H6H5_codon use_MBCS	H6H5_codon use_MBCS	CCUCAAUUGAAACAAGAAGAAAAAAGAGAGGA	PQIETRRKKR*G
H6H5_codon use_MBCS	HASND ∆1045	CCUCAAUUGAAAXAAGAAGAAAAAAGAGAGGA
H6H5_codon use_MBCS	result 1	NEG		NA
H6H5_codon use_MBCS	result 2	NEG		NA
H6H5_codon use_MBCS	result 3	NEG		NA
H6H5_codon use_MBCS	H6H5_codon use_MBCS	CCUCAAAUUGAAACAAGAAGAAAAAAGAGAGGA	PQIETRRKKR*G
H6H5_codon use_MBCS	HASND ∆1046	CCUCAAAUUGAAACXAGAAGAAAAAAGAGAGGA
H6H5_codon use_MBCS	result 1	NEG		NA
H6H5_codon use_MBCS	result 2	NEG		NA
H6H5_codon use_MBCS	result 3	NEG		NA
H6H5_codon use_MBCS	H6H5_codon use_MBCS	CCUCAAAUUGAAACAAGAAGAAAA------AAGAGAGGA	PQIETR--RKKR*G
H6H5_codon use_MBCS	HASND ∆1048	CCUCAAAUUGAAACAAXAAGAAAA------AAGAGAGGA
H6H5_codon use_MBCS	result 1	NEG		NA
H6H5_codon use_MBCS	result 2	NEG		NA
H6H5_codon use_MBCS	result 3	........................AAGAAAA........	.....KEK......	ins	1
H6H5_codon use_MBCS	H6H5_codon use_MBCS	CCUCAAAUUGAAACAAGAAGAAAAAAGAGAGGA	PQIETRRKKR*G
H6H5_codon use_MBCS	HASND ∆1049	CCUCAAAUUGAAACAAGXAGAAAAAAGAGAGGA
H6H5_codon use_MBCS	result 1	NEG		NA
H6H5_codon use_MBCS	result 2	NEG		NA
H6H5_codon use_MBCS	result 3	NEG		NA
H6H5_codon use_MBCS	H6H5_codon use_MBCS	CCUCAAAUUGAAACAAGAAGAAAAAAGAGAGGA	PQIETRRKKR*G
H6H5_codon use_MBCS	HASND ∆1051	CCUCAAAUUGAAACAAGAAXAAAAAAGAGAGGA
H6H5_codon use_MBCS	result 1	NEG		NA
H6H5_codon use_MBCS	result 2	NEG		NA
H6H5_codon use_MBCS	result 3	NEG		NA
H6H5_codon use_MBCS	H6H5_codon use_MBCS	CCUCAAAUUGAAACAAGAAGAAAAAAGAGAGGA	PQIETRRKKR*G
H6H5_codon use_MBCS	HASND ∆1052	CCUCAAAUUGAAACAAGAAGXAAAAAGAGAGGA
H6H5_codon use_MBCS	result 1	NEG		NA
H6H5_codon use_MBCS	result 2	NEG		NA
H6H5_codon use_MBCS	result 3	NEG		NA
H6H5_codon use_MBCS	H6H5_codon use_MBCS	CCUCAAAUUGAAACAAGAAGAAAAAAGAGAGGA	PQIETRRKKR*G
H6H5_codon use_MBCS	HASND ∆1058	CCUCAAAUUGAAACAAGAAGAAAAAAXAGAGGA
H6H5_codon use_MBCS	result 1	..........................A......	............	ins	2
H6H5_codon use_MBCS	result 2	..........................A......	............	ins	2
H6H5_codon use_MBCS	result 3	..........................A......	............	ins	2
H6H5_codon use_MBCS	H6H5_codon use_MBCS	CCUCAAAUUGAAACAAGAAGAAAAAAGAGAGGA	PQIETRRKKR*G
H6H5_codon use_MBCS	HASND ∆1059	CCUCAAAUUGAAACAAGAAGAAAAAAGXGAGGA
H6H5_codon use_MBCS	result 1	NEG		NA
H6H5_codon use_MBCS	result 2	NEG		NA
H6H5_codon use_MBCS	result 3	NEG		NA
H6H5_codon use_MBCS_loop_seq	H6H5_codon use_MBCS_loop_seq	CCUCAAAGAGAGAGCAGAAGAAAAAAGAGAGGA	PQRESRRKKR*G
H6H5_codon use_MBCS_loop_seq	HASND ∆1036	CCUCXAAGAGAGAGCAGAAGAAAAAAGAGAGGA
H6H5_codon use_MBCS_loop_seq	result 1	....X.....--.....................	..-.........	del
H6H5_codon use_MBCS_loop_seq	result 2	NEG		NA
H6H5_codon use_MBCS_loop_seq	result 3	NEG		NA
H6H5_codon use_MBCS_loop_seq	H6H5_codon use_MBCS_loop_seq	CCUCAAAGAGAGAGCAGAAGAAAAAA-GAGAGGA	PQRESRRKKR*G
H6H5_codon use_MBCS_loop_seq	HASND ∆1039	CCUCAAAXAGAGAGCAGAAGAAAAAA-GAGAGGA
H6H5_codon use_MBCS_loop_seq	result 1	.......X..................A.......	..KRAEE.....	ins	2
H6H5_codon use_MBCS_loop_seq	result 2	NEG		NA
H6H5_codon use_MBCS_loop_seq	result 3	NEG		NA
H6H5_codon use_MBCS_loop_seq	H6H5_codon use_MBCS_loop_seq	CCUCAAAGAGAGAGCAGAAGAAAA-------AA-GAGAGGA	PQR--ESRRKKR*G
H6H5_codon use_MBCS_loop_seq	HASND ∆1040	CCUCAAAGXGAGAGCAGAAGAAAA-------AA-GAGAGGA
H6H5_codon use_MBCS_loop_seq	result 1	........X...............-------..A.......	...RA.E--.....	ins	2
H6H5_codon use_MBCS_loop_seq	result 2	NEG		NA
H6H5_codon use_MBCS_loop_seq	result 3	........X...............AAGAAAA..-......	...RA.EK......	ins	1
H6H5_codon use_MBCS_loop_seq	H6H5_codon use_MBCS_loop_seq	CCUCAAAGAGAGAGCAGAAGAAAAAA-GAGAGGA	PQRESRRKKR*G
H6H5_codon use_MBCS_loop_seq	HASND ∆1041	CCUCAAAGAXAGAGCAGAAGAAAAAA-GAGAGGA
H6H5_codon use_MBCS_loop_seq	result 1	.........X................A.......	...RAEE.....	ins	2
H6H5_codon use_MBCS_loop_seq	result 2	NEG		NA
H6H5_codon use_MBCS_loop_seq	result 3	.........X................A.......	...RAEE.....	ins	2
H6H5_codon use_MBCS_loop_seq	H6H5_codon use_MBCS_loop_seq	CCUCAAAGAGAGAGCAGAAGAAAAAAGAGAGGA	PQRESRRKKR*G
H6H5_codon use_MBCS_loop_seq	HASND ∆1043	CCUCAAAGAGAXAGCAGAAGAAAAAAGAGAGGA
H6H5_codon use_MBCS_loop_seq	result 1	NEG		NA
H6H5_codon use_MBCS_loop_seq	result 2	NEG		NA
H6H5_codon use_MBCS_loop_seq	result 3	NEG		NA
H6H5_codon use_MBCS_loop_seq	H6H5_codon use_MBCS_loop_seq	CCUCAAAGAGAGAGCAGAAGAAAAAA-GAGAGGA	PQRESRRKKR*G
H6H5_codon use_MBCS_loop_seq	HASND ∆1044	CCUCAAAGAGAGXGCAGAAGAAAAAA-GAGAGGA
H6H5_codon use_MBCS_loop_seq	result 1	............X.............A.......	....AEE.....	ins	2
H6H5_codon use_MBCS_loop_seq	result 2	..........--X.....................	...-G.......	del
H6H5_codon use_MBCS_loop_seq	result 3	NEG		NA
H6H5_codon use_MBCS_loop_seq	H6H5_codon use_MBCS_loop_seq	CCUCAAAGAGAGAGCAGAAGAAAAAAGAGAGGA	PQRESRRKKR*G
H6H5_codon use_MBCS_loop_seq	HASND ∆1045	CCUCAAAGAGAGAXCAGAAGAAAAAAGAGAGGA
H6H5_codon use_MBCS_loop_seq	result 1	NEG		NA
H6H5_codon use_MBCS_loop_seq	result 2	NEG		NA
H6H5_codon use_MBCS_loop_seq	result 3	NEG		NA
H6H5_codon use_MBCS_loop_seq	H6H5_codon use_MBCS_loop_seq	CCUCAAAGAGAGAGAAGAAGAAAAAA-GAGAGGA	PQRESRRKKR*G
H6H5_codon use_MBCS_loop_seq	HASND ∆1046	CCUCAAAGAGAGAGXAGAAGAAAAAA-GAGAGGA
H6H5_codon use_MBCS_loop_seq	result 1	..............X...........A.......	....REE.....	ins	2
H6H5_codon use_MBCS_loop_seq	result 2	NEG		NA
H6H5_codon use_MBCS_loop_seq	result 3	..............X...........A.......	....REE.....	ins	2
H6H5_codon use_MBCS_loop_seq	H6H5_codon use_MBCS_loop_seq	CCUCAAAGAGAGAGCAGAAGAAAAAA-GAGAGGA	PQRESRRKKR*G
H6H5_codon use_MBCS_loop_seq	HASND ∆1047	CCUCAAAGAGAGAGCXGAAGAAAAAA-GAGAGGA
H6H5_codon use_MBCS_loop_seq	result 1	...............X..........A.......	.....EE.....	ins	2
H6H5_codon use_MBCS_loop_seq	result 2	NEG		NA
H6H5_codon use_MBCS_loop_seq	result 3	NEG		NA
H6H5_codon use_MBCS_loop_seq	H6H5_codon use_MBCS_loop_seq	CCUCAAAGAGAGAGCAGAAGAAAA-------AAGAGAGGA	PQRESRRKKR*G
H6H5_codon use_MBCS_loop_seq	HASND ∆1048	CCUCAAAGAGAGAGCAXAAGAAAA-------AAGAGAGGA
H6H5_codon use_MBCS_loop_seq	result 1	................X.......AAGAAAA.........	.....KE......	ins	1
H6H5_codon use_MBCS_loop_seq	result 2	................X.......AAGAAAA.........	.....KE......	ins	1
H6H5_codon use_MBCS_loop_seq	result 3	................X.......AAGAAAA.........	.....KE......	ins	1
H6H5_codon use_MBCS_loop_seq	H6H5_codon use_MBCS_loop_seq	CCUCAAAGAGAGAGCAGAAGAAAAAAGAGAGGA	PQRESRRKKR*G
H6H5_codon use_MBCS_loop_seq	HASND ∆1049	CCUCAAAGAGAGAGCAGXAGAAAAAAGAGAGGA
H6H5_codon use_MBCS_loop_seq	result 1	NEG		NA
H6H5_codon use_MBCS_loop_seq	result 2	NEG		NA
H6H5_codon use_MBCS_loop_seq	result 3	NEG		NA
H6H5_codon use_MBCS_loop_seq	H6H5_codon use_MBCS_loop_seq	CCUCAAAGAGAGAGCAGAAGAAAAAAGAGAGGA	PQRESRRKKR*G
H6H5_codon use_MBCS_loop_seq	HASND ∆1051	CCUCAAAGAGAGAGCAGAAXAAAAAAGAGAGGA
H6H5_codon use_MBCS_loop_seq	result 1	NEG		NA
H6H5_codon use_MBCS_loop_seq	result 2	NEG		NA
H6H5_codon use_MBCS_loop_seq	result 3	NEG		NA
H6H5_codon use_MBCS_loop_seq	H6H5_codon use_MBCS_loop_seq	CCUCAAAGAGAGAGCAGAAGAAAAAAGAGAGGA	PQRESRRKKR*G
H6H5_codon use_MBCS_loop_seq	HASND ∆1052	CCUCAAAGAGAGAGCAGAAGXAAAAAGAGAGGA
H6H5_codon use_MBCS_loop_seq	result 1	....................A............	............	ins	2
H6H5_codon use_MBCS_loop_seq	result 2	....................A............	............	ins	2
H6H5_codon use_MBCS_loop_seq	result 3	....................A............	............	ins	2
H6H5_codon use_MBCS_loop_seq	H6H5_codon use_MBCS_loop_seq	CCUCAAAGAGAGAGCAGAAGAAAAAAGAGAGGA	PQRESRRKKR*G
H6H5_codon use_MBCS_loop_seq	HASND ∆1058	CCUCAAAGAGAGAGCAGAAGAAAAAAXAGAGGA
H6H5_codon use_MBCS_loop_seq	result 1	..........................A......	............	ins	2
H6H5_codon use_MBCS_loop_seq	result 2	..........................A......	............	ins	2
H6H5_codon use_MBCS_loop_seq	result 3	..........................A......	............	ins	2
H6H5_codon use_MBCS_loop_seq	H6H5_codon use_MBCS_loop_seq	CCUCAAAGAGAGAGCAGAAGAAAAAAGAGA	PQRESRRKKR*G
H6H5_codon use_MBCS_loop_seq	HASND ∆1059	CCUCAAAGAGAGAGCAGAAGAAAAAAGXGA
H6H5_codon use_MBCS_loop_seq	result 1	NEG		NA
H6H5_codon use_MBCS_loop_seq	result 2	NEG		NA
H6H5_codon use_MBCS_loop_seq	result 3	NEG		NA
H6RKKR_G1037A	H6RKKR_G1037A	CCACAAAGAAAAAAAAGAGGA	PQRKKR*G
H6RKKR_G1037A	HASND ∆1035	CCAXAAAGAAAAAAAAGAGGA
H6RKKR_G1037A	result 1	NEG		NA
H6RKKR_G1037A	result 2	NEG		NA
H6RKKR_G1037A	result 3	No data		NA
H6RKKR_G1037A	H6RKKR_G1037A	CCACAAAGAAAAAAAAGAGGA	PQRKKR*G
H6RKKR_G1037A	HASND ∆1036	CCACXAAGAAAAAAAAGAGGA
H6RKKR_G1037A	result 1	NEG		NA
H6RKKR_G1037A	result 2	NEG		NA
H6RKKR_G1037A	result 3	POS		NA
H6RKKR_G1037A	H6RKKR_G1037A	CCACAAAGAAAAAAAAGAGGA	PQRKKR*G
H6RKKR_G1037A	HASND ∆1039	CCACAAAXAAAAAAAAGAGGA
H6RKKR_G1037A	result 1	NEG		NA
H6RKKR_G1037A	result 2	No data		NA
H6RKKR_G1037A	result 3	No data		NA
H6RKKR_G1037A	H6RKKR_G1037A	CCACAAAGAAAAAAAAGAGGA	PQRKKR*G
H6RKKR_G1037A	HASND ∆1040	CCACAAAGXAAAAAAAGAGGA
H6RKKR_G1037A	result 1	........A............	........	ins	2
H6RKKR_G1037A	result 2	........A............	........	ins	2
H6RKKR_G1037A	result 3	........A............	........	ins	2
H6RKKR_G1037A	H6RKKR_G1037A	CCACAAAGAAAAAAAAGAGGA	PQRKKR*G
H6RKKR_G1037A	HASND ∆1048	CCACAAAGAAAAAAAAXAGGA
H6RKKR_G1037A	result 1	NEG		NA
H6RKKR_G1037A	result 2	NEG		NA
H6RKKR_G1037A	result 3	NEG		NA
H6RKKR_G1037A	H6RKKR_G1037A	CCACAAAGAAAAAAAAGAGGA	PQRKKR*G
H6RKKR_G1037A	HASND ∆1049	CCACAAAGAAAAAAAAGXGGA
H6RKKR_G1037A	result 1	No data		NA
H6RKKR_G1037A	result 2	No data		NA
H6RKKR_G1037A	result 3	No data		NA

## Sheet: Supplementary Table 1b
HA template	sample	nucleotide	amino acid	indel type	indel pattern
H5RKTR	H5RKTR	CCUCAAAGAAAAACAA-GAGGA	PQRKTR*G
H5RKTR	HASND ∆1040 A	CCUXAAAGAAAAACAA-GAGGA
H5RKTR	TOPO clone 1	...A.................	.K......	ins	4
H5RKTR	TOPO clone 2	...A.................	.K......	ins	4
H5RKTR	TOPO clone 3	...A.................	.K......	ins	4
H5RKTR	TOPO clone 4	...A.................	.K......	ins	4
H5RKTR	TOPO clone 5	...X............A....	.K......	ins	2
H5RKTR	TOPO clone 6	...X...-.............	out of frame	del
H5RKTR	H5RKTR	CCUCAAAGAAAAACAA-GAGGA	PQRKTR*G
H5RKTR	HASND ∆1040 B	CCUXAAAGAAAAACAA-GAGGA
H5RKTR	TOPO clone 1	...X...A....-...-....	out of frame	del
H5RKTR	TOPO clone 2	...X............A....	.KE.Q...	ins
H5RKTR	TOPO clone 3	...X............A....	.KE.Q...	ins
H5RKTR	TOPO clone 4	...X..--........A....	.-K.....	del
H5RKTR	TOPO clone 5	...X............-....	out of frame	SND
H5RKTR	TOPO clone 6	...X............-....	out of frame	SND
H5RKTR	H5RKTR	CCUCAAAGAAAAACAAGAGGA	PQRKTR*G
H5RKTR	HASND ∆1044 A	CCUCAAAXAAAAACAAGAGGA
H5RKTR	TOPO clone 1	.......A.............	..K.....	ins
H5RKTR	TOPO clone 2	.......X.............	out of frame	SND
H5RKTR	TOPO clone 3	.......X.............	out of frame	SND
H5RKTR	TOPO clone 4	.......X.............	out of frame	SND
H5RKTR	TOPO clone 5	.......X.............	out of frame	SND
H5RKTR	TOPO clone 6	.......X.............	out of frame	SND
H5RKTR	H5RKTR	CCUCAAAGAAAAA-----CAAGAGGA	PQRKTR*G
H5RKTR	HASND ∆1044 B	CCUCAAAXAAAAA-----CAAGAGGA
H5RKTR	TOPO clone 1	.......A.....-----........	..K......	ins	4
H5RKTR	TOPO clone 2	.......A.....-----........	..K......	ins	4
H5RKTR	TOPO clone 3	.......X.....AAAAA........	out of frame	SND
H5RKTR	TOPO clone 4	.......A.....-----........	..K......	ins	4
H5RKTR	TOPO clone 5	.......X.....-----........	out of frame	SND
H5RKTR	TOPO clone 6	.......X.....-----........	out of frame	SND
H5RKTR	H5RKTR	CCUCAAAGAAAAACAAGAGGA	PQRKTR*G
H5RKTR	HASND ∆1044 C	CCUCAAAXAAAAACAAGAGGA
H5RKTR	TOPO clone 1	.......A.............	..K.....	ins	4
H5RKTR	TOPO clone 2	.......A.............	..K.....	ins	4
H5RKTR	TOPO clone 3	...-...X.............	out of frame	del
H5RKTR	TOPO clone 4	...-...X.............	out of frame	del
H5RKTR	TOPO clone 5	.......X.............	out of frame	SND
H5RKTR	TOPO clone 6	.......X.............	out of frame	SND
H5REKR	H5REKR	CCUCAAAGAGAAAAAAGA--GGA	PQREKR*G
H5REKR	HASND ∆1053	CCUCAAAGAGAAAAAAXA--GGA
H5REKR	TOPO clone 1	................X.AA...	out of frame	ins
H5REKR	TOPO clone 2	................A......	.....K..	ins	2
H5REKR	TOPO clone 3	................A......	.....K..	ins	2
H5REKR	TOPO clone 4	................X......	out of frame	SND
H5REKR	TOPO clone 5	................X......	out of frame	SND
H5REKR	TOPO clone 6	................X......	out of frame	SND
H5RKKR	H5RKKR	CCUCAAAGAAAAAAAA------------GAGGA	PQRKKR*G
H5RKKR	HASND ∆1041 A	CCUCXAAGAAAAAAAA------------GAGGA
H5RKKR	TOPO clone 1	....X...........AAAAAAAAAAAA.....	out of frame	ins
H5RKKR	TOPO clone 2	....X...........AAAAAAAAAAAA.....	out of frame	ins
H5RKKR	TOPO clone 3	....X...........------------.....	out of frame	SND
H5RKKR	TOPO clone 4	....X...........------------.....	out of frame	SND
H5RKKR	TOPO clone 5	....X...........------------.....	out of frame	SND
H5RKKR	TOPO clone 6	....X...........------------.....	out of frame	SND
H5RKKR	H5RKKR	CCUCAAAGA----AAAAAAAGAGGA	PQ-RKKR*G
H5RKKR	HASND ∆1041 B	CCUCXAAGA----AAAAAAAGAGGA
H5RKKR	TOPO clone 1	....X....GAGA............	..E......	ins
H5RKKR	TOPO clone 2	....X....GAGA............	..E......	ins
H5RKKR	TOPO clone 3	....X....----............	out of frame	SND
H5RKKR	TOPO clone 4	....X....----............	out of frame	SND
H5RKKR	TOPO clone 5	....X....----............	out of frame	SND
H5RKKR	TOPO clone 6	....X....----............	out of frame	SND
H5RKKR	H5RKKR	CCUCAAAGAAAAAAAA---GAGGA	PQRKKR*G
H5RKKR	HASND ∆1054 A	CCUCAAAGAAAAAAAA---GXGGA
H5RKKR	TOPO clone 1	................---.A...	........	ins
H5RKKR	TOPO clone 2	................---.A...	........	ins
H5RKKR	TOPO clone 3	................---.A...	........	ins
H5RKKR	TOPO clone 4	................---.G...	........	ins
H5RKKR	TOPO clone 5	................A33x.X...	out of frame	ins
H5RKKR	TOPO clone 6	................---.G...	........	ins
H5RKKR	H5RKKR	CCUCAAAGAAAAAAAA-------GAGGA	PQRKKR--*G
H5RKKR	HASND ∆1054 B	CCUCAAAGAAAAAAAA-------GXGGA
H5RKKR	TOPO clone 1	................-------.A...	..........	ins
H5RKKR	TOPO clone 2	................----AAA.X...	out of frame	ins
H5RKKR	TOPO clone 3	................--AAAAA.X...	out of frame	ins
H5RKKR	TOPO clone 4	................AAAAAAA.X...	.....KKK..	ins
H5RKKR	TOPO clone 5	...............--------.X...	out of frame	del
H5RKKR	TOPO clone 6	...............--------.X...	out of frame	SND
H6RKKR	H6RKKR	CCACAGAGAAAAAAAA-GAGGA	PQRKKR*G
H6RKKR	HASND ∆1038	CCACAGXGAAAAAAAA-GAGGA
H6RKKR	TOPO clone 1	......X.........-....	out of frame	SND
H6RKKR	TOPO clone 2	......X.........A....	..E.....	ins
H6RKKR	TOPO clone 3	......X.........-....	out of frame	SND
H6RKKR	TOPO clone 4	......X.........-....	out of frame	SND
H6RKKR	TOPO clone 5	......X.........-....	out of frame	SND
H6RKKR	TOPO clone 6	......X.........-....	out of frame	SND
H6RKKR_G1037A	H6RKKR_G1037A	CCACAAAGAAAAAAAAGAGGA	PQRKKR*G
H6RKKR_G1037A	HASND ∆1035	CCAXAAAGAAAAAAAAGAGGA
H6RKKR_G1037A	TOPO clone 1	...X.................	out of frame	SND
H6RKKR_G1037A	TOPO clone 2	..-X-................	.-......	del	3
H6RKKR_G1037A	TOPO clone 3	...X.................	out of frame	SND
H6RKKR_G1037A	TOPO clone 4	...X.................	out of frame	SND
H6RKKR_G1037A	TOPO clone 5	...X.................	out of frame	SND
H6RKKR_G1037A	TOPO clone 6	...X.................	out of frame	SND
H6RKKR_G1037A	H6RKKR_G1037A	CCACAAAGAAAAAAAA-----GAGGA	PQRKKR*G
H6RKKR_G1037A	HASND ∆1036 A	CCACXAAGAAAAAAAA-----GAGGA
H6RKKR_G1037A	TOPO clone 1	....X..--.................	..-.....	del
H6RKKR_G1037A	TOPO clone 2	....X...........A----.....	..E.....	ins
H6RKKR_G1037A	TOPO clone 3	....X...-.......-----.....	out of frame	del
H6RKKR_G1037A	TOPO clone 4	....X...........AAAAA.....	out of frame	ins
H6RKKR_G1037A	TOPO clone 5	....X...........AAAAA.....	out of frame	ins
H6RKKR_G1037A	TOPO clone 6	....X...........-----.....	out of frame	SND
H6RKKR_G1037A	H6RKKR_G1037A	CCACAAAGAAAAAAAA--GAGGA	PQRKKR*G
H6RKKR_G1037A	HASND ∆1036 C	CCACXAAGAAAAAAAA--GAGGA
H6RKKR_G1037A	TOPO clone 1	....X..................	out of frame	SND
H6RKKR_G1037A	TOPO clone 2	....X..................	out of frame	SND
H6RKKR_G1037A	TOPO clone 3	ins +A after nt 939	out of frame	ins
H6RKKR_G1037A	TOPO clone 4	....X...........AA.....	out of frame	ins
H6RKKR_G1037A	TOPO clone 5	....X..................	out of frame	SND
H6RKKR_G1037A	TOPO clone 6	....X...........-A.....	..E.....	ins
H6RKKR_G1037A	H6RKKR_G1037A	CCACAAAGAAAAAAAAGAGGA	PQRKKR*G
H6RKKR_G1037A	HASND ∆1039 A	CCACAAAXAAAAAAAAGAGGA
H6RKKR_G1037A	TOPO clone 1	.......X-......A.....	out of frame	del
H6RKKR_G1037A	TOPO clone 2	.......X......--.....	..K.-...	del
H6RKKR_G1037A	TOPO clone 3	ND		NA
H6RKKR_G1037A	TOPO clone 4	ND		NA
H6RKKR_G1037A	TOPO clone 5	ND		NA
H6RKKR_G1037A	TOPO clone 6	ND		NA
H6RKKR_G1037A	H6RKKR_G1037A	CCACAAAGAAAAAAAA---GAGGA	PQRKKKR*G
H6RKKR_G1037A	HASND ∆1039 B	CCACAAAXAAAAAAAA---GAGGA
H6RKKR_G1037A	TOPO clone 1	.......X........AAA.....	out of frame	ins
H6RKKR_G1037A	TOPO clone 2	....---X---.............	out of frame	del
H6RKKR_G1037A	TOPO clone 3	....---X-...............	out of frame	del
H6RKKR_G1037A	TOPO clone 4	....---X----............	out of frame	del
H6RKKR_G1037A	TOPO clone 5	....---X----............	out of frame	del
H6RKKR_G1037A	TOPO clone 6	....---X-...............	out of frame	del
H6RKKR_G1037A	H6RKKR_G1037A	CCACAAAG--AAAAAAAA---GAGGA	PQRKKR*G
H6RKKR_G1037A	HASND ∆1048 A	CCACAAAG--AAAAAAAA---GXGGA
H6RKKR_G1037A	TOPO clone 1	........--........--A.G...	out of frame	ins
H6RKKR_G1037A	TOPO clone 2	........--........---.X...	out of frame	SND
H6RKKR_G1037A	TOPO clone 3	......-.--........--A.X...	out of frame	del
H6RKKR_G1037A	TOPO clone 4	........AG........--A.X...	out of frame	ins
H6RKKR_G1037A	TOPO clone 5	........--........---.G...	........	ins
H6RKKR_G1037A	TOPO clone 6	........--........AAA.X...	out of frame	ins
H6RKKR_G1037A	H6RKKR_G1037A	CCACAAAGAAAAAAAA----------GAGGA	PQRKK----R*G
H6RKKR_G1037A	HASND ∆1048 B	CCACAAAGAAAAAAAA----------GXGGA
H6RKKR_G1037A	TOPO clone 1	................------AAAG.X...	.....K......	ins
H6RKKR_G1037A	TOPO clone 2	................--------AA.X...	out of frame	ins
H6RKKR_G1037A	TOPO clone 3	................----------.X...	out of frame	SND
H6RKKR_G1037A	TOPO clone 4	ins +A after 571/+ G after 1049	out of frame	ins
H6RKKR_G1037A	TOPO clone 5	................AAAAAAAAAA.X...	.....KKKK....	ins
H6RKKR_G1037A	TOPO clone 6	................--AAAAAAAA.X...	out of frame	ins
H6RKKR_G1037A	H6RKKR_G1037A	CCACAAAGAAAAAAAA-----GAGGA	PQRKKR*G
H6RKKR_G1037A	HASND ∆1048 C	CCACAAAGAAAAAAAA-----GXGGA
H6RKKR_G1037A	TOPO clone 1	................AAAAA.X...	out of frame	ins
H6RKKR_G1037A	TOPO clone 2	................---AA.X...	out of frame	ins
H6RKKR_G1037A	TOPO clone 3	................-----.X...	out of frame	SND
H6RKKR_G1037A	TOPO clone 4	.A..............----A.X...	Q....K..	ins
H6RKKR_G1037A	TOPO clone 5	................-----.X...	out of frame	SND
H6RKKR_G1037A	TOPO clone 6	................----A.X...	.....K..	ins
H6H5_codon_use_RKKR	H6H5_codon_use_RKKR	CCUCAAAGAAAAAAAA-GAGGA	PQRKKR*G
H6H5_codon_use_RKKR	HASND ∆1036 A	CCUCXAAGAAAAAAAA-GAGGA
H6H5_codon_use_RKKR	TOPO clone 1	....X...........-.....	out of frame	SND
H6H5_codon_use_RKKR	TOPO clone 2	....X...........-.....	out of frame	SND
H6H5_codon_use_RKKR	TOPO clone 3	....X...........A.....	..E......	ins
H6H5_codon_use_RKKR	TOPO clone 4	....X...-.......-.....	out of frame	del
H6H5_codon_use_RKKR	TOPO clone 5	ND		NA
H6H5_codon_use_RKKR	TOPO clone 6	ND		NA
H6H5_codon_use_RKKR	H6H5_codon_use_RKKR	CCUCAAAGAAAAAAAAGAGGA	PQRKKR*G
H6H5_codon_use_RKKR	HASND ∆1036 B	CCUCXAAGAAAAAAAAGAGGA
H6H5_codon_use_RKKR	TOPO clone 1	....X................	out of frame	SND
H6H5_codon_use_RKKR	TOPO clone 2	ND		NA
H6H5_codon_use_RKKR	TOPO clone 3	ND		NA
H6H5_codon_use_RKKR	TOPO clone 4	ND		NA
H6H5_codon_use_RKKR	TOPO clone 5	ND		NA
H6H5_codon_use_RKKR	TOPO clone 6	ND		NA
H5RETR	H5RETR trans-complementation	CCUCAAAGAGAAACAAGAGGA	PQRETR*G
H5RETR	HASND ∆1040 A	CCUXAAAGAGAAACAAGAGGA
H5RETR	TOPO clone 1	...C.................	........	ins
H5RETR	TOPO clone 2	...C.................	........	ins
H5RETR	TOPO clone 3	...C.................	........	ins
H5RETR	TOPO clone 4	...A.................	PKRETR*G	ins
H5RETR	TOPO clone 5	...A.................	PKRETR*G	ins
H5RETR	TOPO clone 6	...A.................	PKRETR*G	ins
H5RETR	H5RETR trans-complementation	CCUCAAAGAGAAACAAGAGGA	PQRETR*G
H5RETR	HASND ∆1040 C	CCUXAAAGAGAAACAAGAGGA
H5RETR	TOPO clone 1	...C.................	........	ins
H5RETR	TOPO clone 2	...C.................	........	ins
H5RETR	TOPO clone 3	...C.................	........	ins
H5RETR	TOPO clone 4	...C.................	........	ins
H5RETR	TOPO clone 5	...C.................	........	ins
H5RETR	TOPO clone 6	...C.................	........	ins
H5RETR	H5RETR trans-complementation	CCUCAAAGAGAAACAAGAGGA	PQRETR*G
H5RETR	HASND ∆1041 C	CCUCXAAGAGAAACAAGAGGA
H5RETR	TOPO clone 1	....X................	out of frame	SND
H5RETR	TOPO clone 2	....A................	........	ins	4
H5RETR	TOPO clone 3	....A................	........	ins	4
H5RETR	TOPO clone 4	....A................	........	ins	4
H5RETR	TOPO clone 5	....A................	........	ins	4
H5RETR	TOPO clone 6	....A................	........	ins	4
H5RETR	H5RETR trans-complementation	CCUCAAAGAGAAACAAGAGGA	PQRETR*G
H5RETR	HASND ∆1044 B	CCUCAAAXAGAAACAAGAGGA
H5RETR	TOPO clone 1	.......A.............	..K.....	ins	4
H5RETR	TOPO clone 2	.......A.............	..K.....	ins	4
H5RETR	TOPO clone 3	.......G.............	........	ins
H5RETR	TOPO clone 4	.......G.............	........	ins
H5RETR	TOPO clone 5	.......G.............	........	ins
H5RETR	TOPO clone 6	.......G.............	........	ins
H5RETR	H5RETR trans-complementation	CCUCAAAGAGAAACAAGAGGA	PQRETR*G
H5RETR	HASND ∆1044 C	CCUCAAAXAGAAACAAGAGGA
H5RETR	TOPO clone 1	.......A.............	..K.....	ins	4
H5RETR	TOPO clone 2	.......A.............	..K.....	ins	4
H5RETR	TOPO clone 3	.......A.............	..K.....	ins	4
H5RETR	TOPO clone 4	.......A.............	..K.....	ins	4
H5RETR	TOPO clone 5	.......G.............	........	ins
H5RETR	TOPO clone 6	.......G.............	........	ins
H5RETR	H5RETR trans-complementation	CCUCAAAGAGAAA-CAAGAGGA	PQRETR*G
H5RETR	HASND ∆1045 B	CCUCAAAGXGAAA-CAAGAGGA
H5RETR	TOPO clone 1	........G....-........	........	ins
H5RETR	TOPO clone 2	........G....-........	........	ins
H5RETR	TOPO clone 3	........X....A........	...K....	ins	2
H5RETR	TOPO clone 4	........G....-........	........	ins
H5RETR	TOPO clone 5	........G....-........	........	ins
H5RETR	TOPO clone 6	........X-...--.......	...-K...	del
H5RETR	H5RETR trans-complementation	CCUCAAAGAGAAACAAGAGGA	PQRETR*G
H5RETR	HASND ∆1045 C	CCUCAAAGXGAAACAAGAGGA
H5RETR	TOPO clone 1	........A............	........	ins
H5RETR	TOPO clone 2	........A............	........	ins
H5RETR	TOPO clone 3	........A............	........	ins
H5RETR	TOPO clone 4	........A............	........	ins
H5RETR	TOPO clone 5	........A............	........	ins
H5RETR	TOPO clone 6	........A............	........	ins
H5RETR	H5RETR trans-complementation	CCUCAAAGAGAAA-CAAGAGGA	PQRETR*G
H5RETR	HASND ∆1046 A	CCUCAAAGAXAAA-CAAGAGGA
H5RETR	TOPO clone 1	.......A.A...-........	..KK....	ins
H5RETR	TOPO clone 2	.......A.A...-........	..KK....	ins
H5RETR	TOPO clone 3	.......-.-...-........	out of frame	del
H5RETR	TOPO clone 4	.......-.-...-........	out of frame	del
H5RETR	TOPO clone 5	.........X...A........	...K....	ins	2
H5RETR	TOPO clone 6	.......-.-...-........	out of frame	del
H5RETR	H5RETR trans-complementation	CCUCAAAGAGAAACAAGAGGA	PQRETR*G
H5RETR	HASND ∆1046 B	CCUCAAAGAXAAACAAGAGGA
H5RETR	TOPO clone 1	.........A...........	........	ins	2
H5RETR	TOPO clone 2	.......-.X...........	out of frame	del
H5RETR	TOPO clone 3	.......-.X...........	out of frame	del
H5RETR	TOPO clone 4	.......-.X...........	out of frame	del
H5RETR	TOPO clone 5	.........A...........	........	ins	2
H5RETR	TOPO clone 6	.......-.X...........	out of frame	del
H5RETR	H5RETR trans-complementation	CCUCAAAGAGAAACAAGAGGA	PQRETR*G
H5RETR	HASND ∆1047 B	CCUCAAAGAGXAACAAGAGGA
H5RETR	TOPO clone 1	Δ nt 1032-1069	out of frame	del
H5RETR	TOPO clone 2	..........A..........	........	ins	2
H5RETR	TOPO clone 3	..........A..........	........	ins	2
H5RETR	TOPO clone 4	..........A..........	........	ins	2
H5RETR	TOPO clone 5	..........A..........	........	ins	2
H5RETR	TOPO clone 6	..........A..........	........	ins	2
H5RETR	H5RETR trans-complementation	CCUCAAAGAGAAACAAGAGGA	PQRETR*G
H5RETR	HASND ∆1050 A	CCUCAAAGAGAAAXAAGAGGA
H5RETR	TOPO clone 1	..........--.X.......	....-...	del
H5RETR	TOPO clone 2	..........--.X.......	....-...	del
H5RETR	TOPO clone 3	..C..........X.......	.PKRK...	ins
H5RETR	TOPO clone 4	..C..........X.......	.PKRK...	ins
H5RETR	TOPO clone 5	..C..........X.......	.PKRK...	ins
H5RETR	TOPO clone 6	.............C.......	........	ins
H5RETR	H5RETR trans-complementation	CCUCAAAGAGAAACAAGAGGA	PQRETR*G
H5RETR	HASND ∆1050 B	CCUCAAAGAGAAAXAAGAGGA
H5RETR	TOPO clone 1	.............C.......	........	ins
H5RETR	TOPO clone 2	.............A.......	........	ins
H5RETR	TOPO clone 3	.............A.......	........	ins
H5RETR	TOPO clone 4	.............A.......	........	ins
H5RETR	TOPO clone 5	.............A.......	........	ins
H5RETR	TOPO clone 6	.............C.......	........	ins
H5RETR	H5RETR trans-complementation	CCUCAAAGAGAAACAAGAGGA	PQRETR*G
H5RETR	HASND ∆1051 A	CCUCAAAGAGAAACXAGAGGA
H5RETR	TOPO clone 1	..............A......	........	ins
H5RETR	TOPO clone 2	..............A......	........	ins
H5RETR	TOPO clone 3	..............A......	........	ins
H5RETR	TOPO clone 4	..............A......	........	ins
H5RETR	TOPO clone 5	..............A......	........	ins
H5RETR	TOPO clone 6	..............A......	........	ins
H5RETR	H5RETR trans-complementation	CCUCAAAGAGAAACAAGAGGA	PQRETR*G
H5RETR	HASND ∆1051 B	CCUCAAAGAGAAACXAGAGGA
H5RETR	TOPO clone 1	ND		NA
H5RETR	TOPO clone 2	ND		NA
H5RETR	TOPO clone 3	ND		NA
H5RETR	TOPO clone 4	ND		NA
H5RETR	TOPO clone 5	ND		NA
H5RETR	TOPO clone 6	ND		NA
H5RETR	H5RETR trans-complementation	CCUCAAAGAGAAACAAGAGGA	PQRETR*G
H5RETR	HASND ∆1051 C	CCUCAAAGAGAAACXAGAGGA
H5RETR	TOPO clone 1	..............A......	........	ins
H5RETR	TOPO clone 2	..............A......	........	ins
H5RETR	TOPO clone 3	..............A......	........	ins
H5RETR	TOPO clone 4	..............X......	out of frame	SND
H5RETR	TOPO clone 5	Δ nt 1032-1069	out of frame	del
H5RETR	TOPO clone 6	..............A......	........	ins
H5RETR	H5RETR trans-complementation	CCUCAAAGAGAAACAAGAGGA	PQRETR*G
H5RETR	HASND ∆1053 A	CCUCAAAGAGAAACAAXAGGA
H5RETR	TOPO clone 1	................G....	........	ins
H5RETR	TOPO clone 2	................G....	........	ins
H5RETR	TOPO clone 3	................G....	........	ins
H5RETR	TOPO clone 4	................G....	........	ins
H5RETR	TOPO clone 5	................X....	out of frame	SND
H5RETR	TOPO clone 6	................X....	out of frame	SND
H5RETR	H5RETR trans-complementation	CCUCAAAGAGAAACAAGAGGA	PQRETR*G
H5RETR	HASND ∆1054 A	CCUCAAAGAGAAACAAGXGGA
H5RETR	TOPO clone 1	.................A...	........	ins
H5RETR	TOPO clone 2	.................A...	........	ins
H5RETR	TOPO clone 3	.................A...	........	ins
H5RETR	TOPO clone 4	.................A...	........	ins
H5RETR	TOPO clone 5	.................A...	........	ins
H5RETR	TOPO clone 6	.................A...	........	ins
H5RETR	H5RETR trans-complementation	CCUCAAAGAGAAACAAGAGGA	PQRETR*G
H5RETR	HASND ∆1054 B	CCUCAAAGAGAAACAAGXGGA
H5RETR	TOPO clone 1	.................A...	........	ins
H5RETR	TOPO clone 2	.................A...	........	ins
H5RETR	TOPO clone 3	.................A...	........	ins
H5RETR	TOPO clone 4	.................A...	........	ins
H5RETR	TOPO clone 5	.................A...	........	ins
H5RETR	TOPO clone 6	.................A...	........	ins
H5RETR	H5RETR trans-complementation	CCUCAAAGAGAAACAAGAGGA	PQRETR*G
H5RETR	HASND ∆1054 C	CCUCAAAGAGAAACAAGXGGA
H5RETR	TOPO clone 1	.................A...	........	ins
H5RETR	TOPO clone 2	.................A...	........	ins
H5RETR	TOPO clone 3	.................A...	........	ins
H5RETR	TOPO clone 4	.................A...	........	ins
H5RETR	TOPO clone 5	.................A...	........	ins
H5RETR	TOPO clone 6	.................X...	out of frame	SND
H6IETR	H6IETR trans-complementation	CCACAGAUUGAAACUAGAGGA	PQIETR*G
H6IETR	HASND ∆1032 C	XCACAGAUUGAAACUAGAGGA
H6IETR	TOPO clone 1	ND		NA
H6IETR	TOPO clone 2	ND		NA
H6IETR	TOPO clone 3	ND		NA
H6IETR	TOPO clone 4	ND		NA
H6IETR	TOPO clone 5	ND		NA
H6IETR	TOPO clone 6	ND		NA
H6IETR	H6IETR trans-complementation	CCACAGAUUGAAACUAGAGGA	PQIETR*G
H6IETR	HASND ∆1039 C	CCACAGAXUGAAACUAGAGGA
H6IETR	TOPO clone 1	.......X.............	out of frame	SND
H6IETR	TOPO clone 2	.......X.............	out of frame	SND
H6IETR	TOPO clone 3	.......X.............	out of frame	SND
H6IETR	TOPO clone 4	.......X.............	out of frame	SND
H6IETR	TOPO clone 5	.......X.............	out of frame	SND
H6IETR	TOPO clone 6	.......X.............	out of frame	SND
H6H5_topo_RETR	H6H5_codon use_RETR trans-complementation	CCUCAAAGAGAAACAAGAGGA	PQRETR*G
H6H5_topo_RETR	HASND ∆1041 C	CCUCAAAGAXAAACAAGAGGA
H6H5_topo_RETR	TOPO clone 1	.........X...........	out of frame	SND
H6H5_topo_RETR	TOPO clone 2	.........X...........	out of frame	SND
H6H5_topo_RETR	TOPO clone 3	.........X...........	out of frame	SND
H6H5_topo_RETR	TOPO clone 4	.........X...........	out of frame	SND
H6H5_topo_RETR	TOPO clone 5	.........X...........	out of frame	SND
H6H5_topo_RETR	TOPO clone 6	ND		NA

## Sheet: Supplementary Table 1c
HA template	sample	nucleotide	amino acid	indel type	indel pattern
H5MBCS_A1060G	H5MBCS_A1060G	CCUC-AAAGAGAGAGCAGAAGAAAGAAGAGAGGA	PQRESRRKKR*G
H5MBCS_A1060G	HASND ∆1049	CCUC-AAAGAGAGXGCAGAAGAAAGAAGAGAGGA
H5MBCS_A1060G	result 1	NEG		NA
H5MBCS_A1060G	result 2	....C........X....................	.PKRG.......	ins
H5MBCS_A1060G	result 3	NEG		NA
H5MBCS_A1060G	H5MBCS_A1060G	CCUCAAAGAGAGAGCAGAAGAAAGAAGAGGAGGA	PQRESRRKKR*G
H5MBCS_A1060G	HASND ∆1050	CCUCAAAGAGAGAXCAGAAGAAAGAAGAGGAGGA
H5MBCS_A1060G	result 1	NEG		NA
H5MBCS_A1060G	result 2	.............X.--.................	....-T......	del
H5MBCS_A1060G	result 3	.............X.--.................	....-T......	del
H5MBCS_A1060G	H5MBCS_A1060G	CCUCAAAGAGAGAGCAGAAGAAAGAAGAGAGGA	PQRESRRKKR*G
H5MBCS_A1060G	HASND ∆1051	CCUCAAAGAGAGAGXAGAAGAAAGAAGAGAGGA
H5MBCS_A1060G	result 1	..............X--................	....-.......	del
H5MBCS_A1060G	result 2	..............X--................	....-.......	del
H5MBCS_A1060G	result 3	..............X--................	....-.......	del
H5MBCS_A1060G	H5MBCS_A1060G	CCUCAAAGAGAGA-GCAGAAGAAAGAAGAGAGGA	PQRESRRKKR*G
H5MBCS_A1060G	HASND ∆1052	CCUCAAAGAGAGA-GCXGAAGAAAGAAGAGAGGA
H5MBCS_A1060G	result 1	.............A..X.................	....K.......	ins
H5MBCS_A1060G	result 2	............---.X.................	....-.......	del
H5MBCS_A1060G	result 3	............---.X.................	....-.......	del
H5MBCS_A1060G	H5MBCS_A1060G	CCUCAAAGAGAGAGCAGAAGAAAGAAGA----GAGGA	PQRESRRKKR*G
H5MBCS_A1060G	HASND ∆1053	CCUCAAAGAGAGAGCAXAAGAAAGAAGA----GAGGA
H5MBCS_A1060G	result 1	..............--X...........----.....	....-.......	del
H5MBCS_A1060G	result 2	................X...........AAGA.....	.....KE.....	ins
H5MBCS_A1060G	result 3	................X...........AAGA.....	.....KE.....	ins
H5MBCS_A1060G	H5MBCS_A1060G ∆1054	CCUCAAA-GAGAGAGCAGAAGAAAGAAGAGAGGA	PQRESRRKKR*G
H5MBCS_A1060G	HASND ∆1054	CCUCAAA-GAGAGAGCAGXAGAAAGAAGAGAGGA
H5MBCS_A1060G	result 1	.......A..........X...............	..KREQ......	ins	4
H5MBCS_A1060G	result 2	NEG		NA
H5MBCS_A1060G	result 3	.......A..........X...............	..KREQ......	ins	4
H5MBCS_A1060G	H5MBCS_A1060G	CCUCAAAGAGAGAGCAGAAGAAAGAAGAGAGGA	PQRESRRKKR*G
H5MBCS_A1060G	HASND ∆1063	CCUCAAAGAGAGAGCAGAAGAAAGAAXAGAGGA
H5MBCS_A1060G	result 1	..........................X--....	........-...	del
H5MBCS_A1060G	result 2	NEG		NA
H5MBCS_A1060G	result 3	..........................A......	............	ins	2
H5MBCS_A1060G	H5MBCS_A1060G	CCUCAAAGAGAGAGCAGAAGAAAGAAGAGAGGA	PQRESRRKKR*G
H5MBCS_A1060G	HASND ∆1064	CCUCAAAGAGAGAGCAGAAGAAAGAAGXGAGGA
H5MBCS_A1060G	result 1	NEG		NA
H5MBCS_A1060G	result 2	NEG		NA
H5MBCS_A1060G	result 3	NEG		NA
H5MBCS_A1060G_A1055C_A1057U	H5MBCS_A1060G_A1055C_A1057U	CCUCAAAGAGAGAGCAGACGUAAGAAGAGAGGA	PQRESRRKKR*G
H5MBCS_A1060G_A1055C_A1057U	HASND ∆1049	CCUCAAAGAGAGXGCAGACGUAAGAAGAGAGGA
H5MBCS_A1060G_A1055C_A1057U	result 1	-----.......X....................	-KRG........	del
H5MBCS_A1060G_A1055C_A1057U	result 2	..........--X....................	...-G.......	del
H5MBCS_A1060G_A1055C_A1057U	result 3	NEG		NA
H5MBCS_A1060G_A1055C_A1057U	H5MBCS_A1060G_A1055C_A1057U	CCUCAAAGAGAGAGCAGACGUAAGAAGAGAGGA	PQRESRRKKR*G
H5MBCS_A1060G_A1055C_A1057U	HASND ∆1050	CCUCAAAGAGAGAXCAGACGUAAGAAGAGAGGA
H5MBCS_A1060G_A1055C_A1057U	result 1	.............X..--...............	....T-......	del
H5MBCS_A1060G_A1055C_A1057U	result 2	...........--X...................	...-D.......	del
H5MBCS_A1060G_A1055C_A1057U	result 3	....--.......X...................	...DR.-.....	del	3
H5MBCS_A1060G_A1055C_A1057U	H5MBCS_A1060G_A1055C_A1057U	CCUCAAAGAGAGAGCAGACGUAAGAAGAGAGGA	PQRESRRKKR*G
H5MBCS_A1060G_A1055C_A1057U	HASND ∆1051	CCUCAAAGAGAGAGXAGACGUAAGAAGAGAGGA
H5MBCS_A1060G_A1055C_A1057U	result 1	..............X--................	....-.......	del
H5MBCS_A1060G_A1055C_A1057U	result 2	..............X--................	....-.......	del
H5MBCS_A1060G_A1055C_A1057U	result 3	....--........X..................	....R-......	del	3
H5MBCS_A1060G_A1055C_A1057U	H5MBCS_A1060G_A1055C_A1057U	CCUCAAAGAGAGAGCAGACGUAAGAAGAGAGGA	PQRESRRKKR*G
H5MBCS_A1060G_A1055C_A1057U	HASND ∆1052	CCUCAAAGAGAGAGCXGACGUAAGAAGAGAGGA
H5MBCS_A1060G_A1055C_A1057U	result 1	....--.........X.................	....-.......	del	3
H5MBCS_A1060G_A1055C_A1057U	result 2	............--.X.................	....-.......	del
H5MBCS_A1060G_A1055C_A1057U	result 3	............--.X.................	....-.......	del
H5MBCS_A1060G_A1055C_A1057U	H5MBCS_A1060G_A1055C_A1057U	CCUCAAAGAGAGAGCAGACGUAAGAAGAGAGGA	PQRESRRKKR*G
H5MBCS_A1060G_A1055C_A1057U	HASND ∆1053	CCUCAAAGAGAGAGCAXACGUAAGAAGAGAGGA
H5MBCS_A1060G_A1055C_A1057U	result 1	NEG		NA
H5MBCS_A1060G_A1055C_A1057U	result 2	NEG		NA
H5MBCS_A1060G_A1055C_A1057U	result 3	--..............X................	-SKREQ......	del
H5MBCS_A1060G_A1055C_A1057U	H5MBCS_A1060G_A1055C_A1057U	CCUCAAAGAGAGAGCAGACGUAAGAAGAGAGGA	PQRESRRKKR*G
H5MBCS_A1060G_A1055C_A1057U	HASND ∆1054	CCUCAAAGAGAGAGCAGXCGUAAGAAGAGAGGA
H5MBCS_A1060G_A1055C_A1057U	result 1	............--...X...............	....-Q......	del
H5MBCS_A1060G_A1055C_A1057U	result 2	............--...X...............	....-Q......	del
H5MBCS_A1060G_A1055C_A1057U	result 3	NEG		NA
H5MBCS_A1059C	H5MBCS_A1059C	CCUCAAAGAGAGAGCAGA----AGAACAAAGAGAGGA	PQRES-RRTKR*G
H5MBCS_A1059C	HASND ∆1050	CCUCAAAGAGAGAXCAGA----AGAACAAAGAGAGGA
H5MBCS_A1059C	result 1	NEG		NA
H5MBCS_A1059C	result 2	NEG		NA
H5MBCS_A1059C	result 3	.............X....CAGA...............	....TD.......	ins
H5MBCS_A1059C	H5MBCS_A1059C	CCUCAAAGAGAGAGCAGAAGAACAAAGAGAGGA	PQRESRRTKR*G
H5MBCS_A1059C	HASND ∆1051	CCUCAAAGAGAGAGXAGAAGAACAAAGAGAGGA
H5MBCS_A1059C	result 1	..............X--................	....-.......	del
H5MBCS_A1059C	result 2	..............X--................	....-.......	del
H5MBCS_A1059C	result 3	....--........X..................	....-.......	del	3
H5MBCS_A1059C	H5MBCS_A1059C	CCUCAAAGAGAGAGCAGAAGAACAAAGAGAGGA	PQRESRRTKR*G
H5MBCS_A1059C	HASND ∆1052	CCUCAAAGAGAGAGCXGAAGAACAAAGAGAGGA
H5MBCS_A1059C	result 1	NEG		NA
H5MBCS_A1059C	result 2	NEG		NA
H5MBCS_A1059C	result 3	....--.........X.................	....-.......	del	3
H5MBCS_A1059C	H5MBCS_A1059C	CCUCAAAGAGAGAGCAGAAGAACAAAGAGAGGA	PQRESRRTKR*G
H5MBCS_A1059C	HASND ∆1053	CCUCAAAGAGAGAGCAXAAGAACAAAGAGAGGA
H5MBCS_A1059C	result 1	NEG		NA
H5MBCS_A1059C	result 2	....--..........X................	....-Q......	del	3
H5MBCS_A1059C	result 3	NEG		NA
H5MBCS_A1059C	H5MBCS_A1059C	CCUCAAA-GAGAGAGCAGAAGAACAAAGAGAGGA	PQRESRRTKR*G
H5MBCS_A1059C	HASND ∆1054	CCUCAAA-GAGAGAGCAGXAGAACAAAGAGAGGA
H5MBCS_A1059C	result 1	NEG		NA
H5MBCS_A1059C	result 2	.--....-..........X...............	.-KREQ......	del
H5MBCS_A1059C	result 3	.......A..........X...............	..KREQ......	ins	4
H5MBCS_A1059C	H5MBCS_A1059C	CCUCAAAGAGAGAGCAGAAGAACAAA-GAGAGGA	PQRESRRTKR*G
H5MBCS_A1059C	HASND ∆1057	CCUCAAAGAGAGAGCAGAAGXACAAA-GAGAGGA
H5MBCS_A1059C	result 1	NEG		NA
H5MBCS_A1059C	result 2	....................X.....A.......	.......Q....	ins	2
H5MBCS_A1059C	result 3	NEG		NA
H5MBCS_A1062C	H5MBCS_A1062C	CCUCAAAGAGAGAGCAGAAGAAAAA-CGAGAGGA	PQRESRRKTR*G
H5MBCS_A1062C	HASND ∆1050	CCUCAAAGAGAGAXCAGAAGAAAAA-CGAGAGGA
H5MBCS_A1062C	result 1	.............X...........A........	....TEE.....	ins	2
H5MBCS_A1062C	result 2	.............X.--.................	....T-......	del
H5MBCS_A1062C	result 3	NEG		NA
H5MBCS_A1062C	H5MBCS_A1062C	CCUCAAAGAGAGAGCAGAAGAAAAA-CGAGAGGA	PQRESRRKTR*G
H5MBCS_A1062C	HASND ∆1051	CCUCAAAGAGAGAGXAGAAGAAAAA-CGAGAGGA
H5MBCS_A1062C	result 1	............--X..................	....-.......	del
H5MBCS_A1062C	result 2	............--X..................	....-.......	del
H5MBCS_A1062C	result 3	..............X..........A.......	........TR..	ins	2
H5MBCS_A1062C	H5MBCS_A1062C	CCUCAAAGAGAGAGCAGAAGAAAAA-CGAGAGGA	PQRESRRKTR*G
H5MBCS_A1062C	HASND ∆1052	CCUCAAAGAGAGAGCXGAAGAAAAA-CGAGAGGA
H5MBCS_A1062C	result 1	....--.........X.........-........	....-.......	del	3
H5MBCS_A1062C	result 2	............--...........-........	....-.......	del
H5MBCS_A1062C	result 3	...............X.........A........	.....EE.....	ins	2
H5MBCS_A1062C	H5MBCS_A1062C	CCUCAAAGAGAGAGCAGAAGAAAA-------ACGAGAGGA	PQRESR--RKTR*G
H5MBCS_A1062C	HASND ∆1053	CCUCAAAGAGAGAGCAXAAGAAAA-------ACGAGAGGA
H5MBCS_A1062C	result 1	................X.......AAAGAAA.........	.....KEK......	ins	1
H5MBCS_A1062C	result 2	................X.......------A.........	.....K--......	ins	2
H5MBCS_A1062C	result 3	................X.......AAAGAAA.........	.....KEK......	ins	1
H5MBCS_A1062C	H5MBCS_A1062C	CCUCAAAGAGAGAGCAGAAGAAAAA-CGAGAGGA	PQRESRRKTR*G
H5MBCS_A1062C	HASND ∆1054	CCUCAAAGAGAGAGCAGXAGAAAAA-CGAGAGGA
H5MBCS_A1062C	result 1	.................X.......A........	......E.....	ins	2
H5MBCS_A1062C	result 2	.................X.......A........	......E.....	ins	2
H5MBCS_A1062C	result 3	.--....-..........X...............	......E.....	ins	2
H5MBCS_A1062C	H5MBCS_A1062C	CCUCAAAGAGAGAGCAGAAGAAAAACGAGAGGA	PQRESRRKTR*G
H5MBCS_A1062C	HASND ∆1057	CCUCAAAGAGAGAGCAGAAGXAAAACGAGAGGA
H5MBCS_A1062C	result 1	....................A............	............	ins	2
H5MBCS_A1062C	result 2	NEG		NA
H5MBCS_A1062C	result 3	....................A............	............	ins	2
H5MBCS_A1059C_A1062C	H5MBCS_A1059C_A1062C	CCUCAAAGAGAGAGCAGAAGAACAACGAGAGGA	PQRESRRTTR*G
H5MBCS_A1059C_A1062C	HASND ∆1050	CCUCAAAGAGAGAXCAGAAGAACAACGAGAGGA
H5MBCS_A1059C_A1062C	result 1	--------.....X...................	---RXQ......	del
H5MBCS_A1059C_A1062C	result 2	NEG		NA
H5MBCS_A1059C_A1062C	result 3	NEG		NA
H5MBCS_A1059C_A1062C	H5MBCS_A1059C_A1062C	CCUCAAAGAGAGAGCAGAAGAACAACGAGAGGA	PQRESRRTTR*G
H5MBCS_A1059C_A1062C	HASND ∆1051	CCUCAAAGAGAGAGXAGAAGAACAACGAGAGGA
H5MBCS_A1059C_A1062C	result 1	--............X..................	-SKRE.......	del
H5MBCS_A1059C_A1062C	result 2	NEG		NA
H5MBCS_A1059C_A1062C	result 3	NEG		NA
H5MBCS_A1059C_A1062C	H5MBCS_A1059C_A1062C	CCUCAAA-GAGAGAGCAGAAGAACAACGAGAGGA	PQRESRRTTR*G
H5MBCS_A1059C_A1062C	HASND ∆1052	CCUCAAA-GAGAGAGCXGAAGAACAACGAGAGGA
H5MBCS_A1059C_A1062C	result 1	.......A........X.................	..KRE.......	ins	4
H5MBCS_A1059C_A1062C	result 2	NEG		NA
H5MBCS_A1059C_A1062C	result 3	NEG		NA
H5MBCS_A1059C_A1062C	H5MBCS_A1059C_A1062C	CCUCAAAGAGAGAGCAXAAGAACAACGAGAGGA	PQRESRRTTR*G
H5MBCS_A1059C_A1062C	HASND ∆1052	CCUCAAAGAGAGAGCAXAAGAACAACGAGAGGA
H5MBCS_A1059C_A1062C	result 1	NEG		NA
H5MBCS_A1059C_A1062C	result 2	NEG		NA
H5MBCS_A1059C_A1062C	result 3	NEG		NA
H5MBCS_A1059C_A1062C	H5MBCS_A1059C_A1062C	CCUCAAAGAGAGAGCAGAAGAACAACGAGAGGA	PQRESRRTTR*G
H5MBCS_A1059C_A1062C	HASND ∆1054	CCUCAAAGAGAGAGCAGXAGAACAACGAGAGGA
H5MBCS_A1059C_A1062C	result 1	....--...........X...............	....-Q......	del	3
H5MBCS_A1059C_A1062C	result 2	NEG		NA
H5MBCS_A1059C_A1062C	result 3	NEG		NA
H5MBCS_A1059C_A1062C	H5MBCS_A1059C_A1062C	ccucAAAGAGAGAGCAGAAGAACAACGAGAGGA	PQRESRRTTR*G
H5MBCS_A1059C_A1062C	HASND ∆1057	ccucAAAGAGAGAGCAGAAGXACAACGAGAGGA
H5MBCS_A1059C_A1062C	result 1	NEG		NA
H5MBCS_A1059C_A1062C	result 2	NEG		NA
H5MBCS_A1059C_A1062C	result 3	NEG		NA
H5REKR_A1048G	H5REKR_A1048G	CCUCAAAGAGAG-------AAAAGAGGA	PQR--EKR*G
H5REKR_A1048G	HASND ∆1044	CCUCAAAXAGAG-------AAAAGAGGA
H5REKR_A1048G	result 1	.......X--..-------.........	..-K......	del
H5REKR_A1048G	result 2	.......X....AAAAGAG.........	..KRK.....	ins
H5REKR_A1048G	result 3	NEG		NA
H5REKR_A1048G	H5REKR_A1048G	CCUCAAAGAGAGAAAAGAGGA	PQREKR*G
H5REKR_A1048G	HASND ∆1045	CCUCAAAGXGAGAAAAGAGGA
H5REKR_A1048G	result 1	....A---X--..........	..--....	del
H5REKR_A1048G	result 2	NEG		NA
H5REKR_A1048G	result 3	NEG		NA
H5REKR_A1048G	H5REKR_A1048G	CCUCAAAGAGAGAAAA-GAGGA	PQREKR*G
H5REKR_A1048G	HASND ∆1046	CCUCAAAGAXAGAAAA-GAGGA
H5REKR_A1048G	result 1	NEG		NA
H5REKR_A1048G	result 2	.........X......A.....	..RR....	ins	2
H5REKR_A1048G	result 3	NEG		NA
H5REKR_A1048G	H5REKR_A1048G	CCUCAAAGAGAGAAAAGAGGA	PQREKR*G
H5REKR_A1048G	HASND ∆1047	CCUCAAAGAGXGAAAAGAGGA
H5REKR_A1048G	result 1	NEG		NA
H5REKR_A1048G	result 2	NEG		NA
H5REKR_A1048G	result 3	NEG		NA
H5REKR_A1048G	H5REKR_A1048G	ccucAAAGAGAGAAAAGAGGA	PQREKR*G
H5REKR_A1048G	HASND ∆1049	ccucAAAGAGAGXAAAGAGGA
H5REKR_A1048G	result 1	NEG		NA
H5REKR_A1048G	result 2	NEG		NA
H5REKR_A1048G	result 3	NEG		NA
H5REKR_A1051G	H5REKR_A1051G	CCUCAAAGAGAAAAGAGAGGA	PQREKR*G
H5REKR_A1051G	HASND ∆1044	CCUCAAAXAGAAAAGAGAGGA
H5REKR_A1051G	result 1	NEG		NA
H5REKR_A1051G	result 2	.......A.............	..K.....	ins	4
H5REKR_A1051G	result 3	.......A.............	..K.....	ins	4
H5REKR_A1051G	H5REKR_A1051G	CCUCAAAGAGAAA-AGAGAGGA	PQREKR*G
H5REKR_A1051G	HASND ∆1045	CCUCAAAGXGAAAA-GAGAGGA
H5REKR_A1051G	result 1	NEG		NA
H5REKR_A1051G	result 2	NEG		NA
H5REKR_A1051G	result 3	........X.....A.......	...K....	ins	2
H5REKR_A1051G	H5REKR_A1051G	CCUCAAAGAGAA--------AAGAGAGGA	PQREK--R*G
H5REKR_A1051G	HASND ∆1046	CCUCAAAGAXAA--------AAGAGAGGA
H5REKR_A1051G	result 1	.........X..AAAGAAA..........	...KRKR...	ins
H5REKR_A1051G	result 2	NEG		NA
H5REKR_A1051G	result 3	NEG		NA
H5REKR_A1051G	H5REKR_A1051G	CCUCAAAGAGAAAAGAGAGGA	PQREKR*G
H5REKR_A1051G	HASND ∆1047	CCUCAAAGAGXAAAGAGAGGA
H5REKR_A1051G	result 1	NEG		NA
H5REKR_A1051G	result 2	NEG		NA
H5REKR_A1051G	result 3	NEG		NA
H5REKR_A1048G_A1051G	H5REKR_A1048G_A1051G	CCUCAAAGAGAGAAGAGAGGA	PQREKR*G
H5REKR_A1048G_A1051G	HASND ∆1044	CCUCAAAXAGAGAAGAGAGGA
H5REKR_A1048G_A1051G	result 1	.......A.............	..K.....	ins	4
H5REKR_A1048G_A1051G	result 2	NEG		NA
H5REKR_A1048G_A1051G	result 3	.......A.............	..K.....	ins	4
H5REKR_A1048G_A1051G	H5REKR_A1048G_A1051G	CCUCAAAGAGAGAAGAGAGGA	PQREKR*G
H5REKR_A1048G_A1051G	HASND ∆1045	CCUCAAAGXGAGAAGAGAGGA
H5REKR_A1048G_A1051G	result 1	NEG		NA
H5REKR_A1048G_A1051G	result 2	NEG		NA
H5REKR_A1048G_A1051G	result 3	NEG		NA
H5REKR_A1048G_A1051G	H5REKR_A1048G_A1051G	CCUCAAAGAGAGAAGAGAGGA	PQREKR*G
H5REKR_A1048G_A1051G	HASND ∆1046	CCUCAAAGAXAGAAGAGAGGA
H5REKR_A1048G_A1051G	result 1	NEG		NA
H5REKR_A1048G_A1051G	result 2	NEG		NA
H5REKR_A1048G_A1051G	result 3	NEG		NA
H5REKR_A1048G_A1051G	H5REKR_A1048G_A1051G	ccucAAAGAGAGAAGAGAGGA	PQREKR*G
H5REKR_A1048G_A1051G	HASND ∆1047	ccucAAAGAGXGAAGAGAGGA
H5REKR_A1048G_A1051G	result 1	NEG		NA
H5REKR_A1048G_A1051G	result 2	NEG		NA
H5REKR_A1048G_A1051G	result 3	NEG		NA
H5REKR_A1048G_A1051G	H5REKR_A1048G_A1051G	CCUCAAAGAGAGAAGAGAGGA	PQREKR*G
H5REKR_A1048G_A1051G	HASND ∆1049	CCUCAAAGAGAGXAGAGAGGA
H5REKR_A1048G_A1051G	result 1	............X--......	....-...	del
H5REKR_A1048G_A1051G	result 2	NEG		NA
H5REKR_A1048G_A1051G	result 3	NEG		NA
H5RKKR_A1048G	H5RKKR_A1048G	CCUCAAAGAAAGAAAAGAGGA	PQRKKR*G
H5RKKR_A1048G	HASND ∆1041	CCUCXAAGAAAGAAAAGAGGA
H5RKKR_A1048G	result 1	NEG		NA
H5RKKR_A1048G	result 2	NEG		NA
H5RKKR_A1048G	result 3	NEG		NA
H5RKKR_A1048G	H5RKKR_A1048G	CCUCAAAGAAAGAAAA-GAGGA	PQRKKR*G
H5RKKR_A1048G	HASND ∆1044	CCUCAAAXAAAGAAAA-GAGGA
H5RKKR_A1048G	result 1	NEG		NA
H5RKKR_A1048G	result 2	.......X........A.....	..KR....	ins	2
H5RKKR_A1048G	result 3	.......X........A.....	..KR....	ins	2
H5RKKR_A1048G	H5RKKR_A1051G	CCUCAAAGAAAA------AAGAGAGGA	PQ--RKKR*G
H5RKKR_A1048G	HASND ∆1041	CCUCXAAGAAAA------AAGAGAGGA
H5RKKR_A1048G	result 1	NEG		NA
H5RKKR_A1048G	result 2	....X.......AAGAAAA........	..EK......	ins	1
H5RKKR_A1048G	result 3	....X.......AAGAAAA........	..EK......	ins	1
H5RKKR_A1048G	H5RKKR_A1051G	CCUCAAAGAAAAAAGAGAGGA	PQRKKR*G
H5RKKR_A1048G	HASND ∆1044	CCUCAAAXAAAAAAGAGAGGA
H5RKKR_A1048G	result 1	.....X..--...........	..-.....	del
H5RKKR_A1048G	result 2	.....X..--...........	..-.....	del
H5RKKR_A1048G	result 3	.....X..--...........	..-.....	del
H5RKKR_A1048G_A1051G	H5RKKR_A1048G_A1051G	CCUCAAAGAAAGAA---GAGAGGA	PQRKK-R*G
H5RKKR_A1048G_A1051G	HASND ∆1041	CCUCXAAGAAAGAA---GAGAGGA
H5RKKR_A1048G_A1051G	result 1	NEG		NA
H5RKKR_A1048G_A1051G	result 2	..............AAGA......	..ER.E...	ins
H5RKKR_A1048G_A1051G	result 3	..............AAGA......	..ER.E...	ins
H5RKKR_A1048G_A1051G	H5RKKR_A1048G_A1051G	CCUCAAAGAAAGAA----GAGAGGA	PQRKKR*G
H5RKKR_A1048G_A1051G	HASND ∆1044	CCUCAAAXAAAGAA----GAGAGGA
H5RKKR_A1048G_A1051G	result 1	NEG		NA
H5RKKR_A1048G_A1051G	result 2	..............AAGA.......	..K.....	ins
H5RKKR_A1048G_A1051G	result 3	..............AAGA.......	..K.....	ins
